# Supplementary material for: Intracellular galectin-3 is a lipopolysaccharide sensor that promotes glycolysis through mTORC1 activation
Source: Nat Commun. 2022 Dec 8;13:7578. doi: 10.1038/s41467-022-35334-x (PMC9732310; doi:10.1038/s41467-022-35334-x)
Supplement: Supplementary file 4 — Supplementary Data 1 [file 41467_2022_35334_MOESM4_ESM.xlsx]

## Sheet: FLAG-Gal3
Supplementary Table 1, related to Figure 1: Mass Spectrometry Analysis of FLAG-Gal3 containing Protein Complex in HEK-293T cells
Accession	Description	Peptides
sp|Q07954|LRP1_HUMAN	Prolow-density lipoprotein receptor-related protein 1 OS=Homo sapiens GN=LRP1 PE=1 SV=2	83
sp|P78527|PRKDC_HUMAN	DNA-dependent protein kinase catalytic subunit OS=Homo sapiens GN=PRKDC PE=1 SV=3	67
sp|P11717|MPRI_HUMAN	Cation-independent mannose-6-phosphate receptor OS=Homo sapiens GN=IGF2R PE=1 SV=3	56
ENSEMBL:ENSBTAP00000024146	(Bos taurus) similar to alpha-2-macroglobulin isoform 1	79
sp|P05023|AT1A1_HUMAN	Sodium/potassium-transporting ATPase subunit alpha-1 OS=Homo sapiens GN=ATP1A1 PE=1 SV=1	53
sp|P05023-4|AT1A1_HUMAN	Isoform 4 of Sodium/potassium-transporting ATPase subunit alpha-1 OS=Homo sapiens GN=ATP1A1	53
sp|P55011|S12A2_HUMAN	Solute carrier family 12 member 2 OS=Homo sapiens GN=SLC12A2 PE=1 SV=1	44
sp|Q58EX2-3|SDK2_HUMAN	Isoform 3 of Protein sidekick-2 OS=Homo sapiens GN=SDK2	30
sp|Q58EX2|SDK2_HUMAN	Protein sidekick-2 OS=Homo sapiens GN=SDK2 PE=1 SV=3	29
sp|Q92616|GCN1L_HUMAN	Translational activator GCN1 OS=Homo sapiens GN=GCN1L1 PE=1 SV=6	29
ENSEMBL:ENSBTAP00000032840	(Bos taurus) similar to apolipoprotein B, partial	41
sp|O75165|DJC13_HUMAN	DnaJ homolog subfamily C member 13 OS=Homo sapiens GN=DNAJC13 PE=1 SV=5	28
sp|Q9UIQ6|LCAP_HUMAN	Leucyl-cystinyl aminopeptidase OS=Homo sapiens GN=LNPEP PE=1 SV=3	37
sp|Q9UIQ6-3|LCAP_HUMAN	Isoform 3 of Leucyl-cystinyl aminopeptidase OS=Homo sapiens GN=LNPEP	36
sp|Q9UIQ6-2|LCAP_HUMAN	Isoform 2 of Leucyl-cystinyl aminopeptidase OS=Homo sapiens GN=LNPEP	36
sp|Q9P2B2|FPRP_HUMAN	Prostaglandin F2 receptor negative regulator OS=Homo sapiens GN=PTGFRN PE=1 SV=2	34
sp|O15439|MRP4_HUMAN	Multidrug resistance-associated protein 4 OS=Homo sapiens GN=ABCC4 PE=1 SV=3	26
sp|O75976|CBPD_HUMAN	Carboxypeptidase D OS=Homo sapiens GN=CPD PE=1 SV=2	29
sp|P33527|MRP1_HUMAN	Multidrug resistance-associated protein 1 OS=Homo sapiens GN=ABCC1 PE=1 SV=3	30
sp|P33527-9|MRP1_HUMAN	Isoform 9 of Multidrug resistance-associated protein 1 OS=Homo sapiens GN=ABCC1	30
tr|I3L4X2|I3L4X2_HUMAN	Multidrug resistance-associated protein 1 (Fragment) OS=Homo sapiens GN=ABCC1 PE=1 SV=1	29
sp|P33527-3|MRP1_HUMAN	Isoform 3 of Multidrug resistance-associated protein 1 OS=Homo sapiens GN=ABCC1	28
tr|F5GZS6|F5GZS6_HUMAN	4F2 cell-surface antigen heavy chain OS=Homo sapiens GN=SLC3A2 PE=1 SV=1	39
sp|P08195|4F2_HUMAN	4F2 cell-surface antigen heavy chain OS=Homo sapiens GN=SLC3A2 PE=1 SV=3	39
tr|J3KPF3|J3KPF3_HUMAN	4F2 cell-surface antigen heavy chain OS=Homo sapiens GN=SLC3A2 PE=1 SV=1	38
sp|P08195-4|4F2_HUMAN	Isoform 4 of 4F2 cell-surface antigen heavy chain OS=Homo sapiens GN=SLC3A2	38
sp|P08195-3|4F2_HUMAN	Isoform 3 of 4F2 cell-surface antigen heavy chain OS=Homo sapiens GN=SLC3A2	38
sp|P98164|LRP2_HUMAN	Low-density lipoprotein receptor-related protein 2 OS=Homo sapiens GN=LRP2 PE=1 SV=3	21
sp|P11142|HSP7C_HUMAN	Heat shock cognate 71 kDa protein OS=Homo sapiens GN=HSPA8 PE=1 SV=1	32
tr|E9PKE3|E9PKE3_HUMAN	Heat shock cognate 71 kDa protein OS=Homo sapiens GN=HSPA8 PE=1 SV=1	30
sp|P08183|MDR1_HUMAN	Multidrug resistance protein 1 OS=Homo sapiens GN=ABCB1 PE=1 SV=3	22
sp|P08183-2|MDR1_HUMAN	Isoform 2 of Multidrug resistance protein 1 OS=Homo sapiens GN=ABCB1	22
tr|A0A067XG54|A0A067XG54_HUMAN	Phospholipid-transporting ATPase IG OS=Homo sapiens GN=ATP11C PE=1 SV=1	20
sp|Q8NB49-3|AT11C_HUMAN	Isoform 3 of Phospholipid-transporting ATPase IG OS=Homo sapiens GN=ATP11C	20
sp|Q8NB49-4|AT11C_HUMAN	Isoform 4 of Phospholipid-transporting ATPase IG OS=Homo sapiens GN=ATP11C	19
sp|Q8NB49-2|AT11C_HUMAN	Isoform 2 of Phospholipid-transporting ATPase IG OS=Homo sapiens GN=ATP11C	19
sp|P49411|EFTU_HUMAN	Elongation factor Tu, mitochondrial OS=Homo sapiens GN=TUFM PE=1 SV=2	19
tr|C9J5X1|C9J5X1_HUMAN	Tyrosine-protein kinase receptor OS=Homo sapiens GN=IGF1R PE=1 SV=1	22
sp|P08069|IGF1R_HUMAN	Insulin-like growth factor 1 receptor OS=Homo sapiens GN=IGF1R PE=1 SV=1	22
sp|P04264|K2C1_HUMAN	Keratin, type II cytoskeletal 1 OS=Homo sapiens GN=KRT1 PE=1 SV=6	24
P04264	SWISS-PROT:P04264 Tax_Id=9606 Gene_Symbol=KRT1 Keratin, type II cytoskeletal 1	22
sp|P68363|TBA1B_HUMAN	Tubulin alpha-1B chain OS=Homo sapiens GN=TUBA1B PE=1 SV=1	35
ENSEMBL:ENSBTAP00000016242	(Bos taurus) similar to alpha-tubulin I isoform 1	34
sp|Q92859-4|NEO1_HUMAN	Isoform 4 of Neogenin OS=Homo sapiens GN=NEO1	20
sp|Q92859|NEO1_HUMAN	Neogenin OS=Homo sapiens GN=NEO1 PE=1 SV=2	20
sp|Q92859-3|NEO1_HUMAN	Isoform 3 of Neogenin OS=Homo sapiens GN=NEO1	20
sp|Q92859-2|NEO1_HUMAN	Isoform 2 of Neogenin OS=Homo sapiens GN=NEO1	20
sp|P04350|TBB4A_HUMAN	Tubulin beta-4A chain OS=Homo sapiens GN=TUBB4A PE=1 SV=2	38
sp|P08238|HS90B_HUMAN	Heat shock protein HSP 90-beta OS=Homo sapiens GN=HSP90AB1 PE=1 SV=4	19
tr|A0A087WTQ6|A0A087WTQ6_HUMAN	Protein sidekick-1 OS=Homo sapiens GN=SDK1 PE=4 SV=1	21
sp|Q7Z5N4|SDK1_HUMAN	Protein sidekick-1 OS=Homo sapiens GN=SDK1 PE=1 SV=3	21
tr|F8W6X9|F8W6X9_HUMAN	Protein sidekick-1 OS=Homo sapiens GN=SDK1 PE=4 SV=1	20
sp|Q7Z5N4-3|SDK1_HUMAN	Isoform 3 of Protein sidekick-1 OS=Homo sapiens GN=SDK1	20
sp|O14654|IRS4_HUMAN	Insulin receptor substrate 4 OS=Homo sapiens GN=IRS4 PE=1 SV=1	17
sp|P16615|AT2A2_HUMAN	Sarcoplasmic/endoplasmic reticulum calcium ATPase 2 OS=Homo sapiens GN=ATP2A2 PE=1 SV=1	21
sp|P16615-5|AT2A2_HUMAN	Isoform 5 of Sarcoplasmic/endoplasmic reticulum calcium ATPase 2 OS=Homo sapiens GN=ATP2A2	20
sp|P16615-4|AT2A2_HUMAN	Isoform 4 of Sarcoplasmic/endoplasmic reticulum calcium ATPase 2 OS=Homo sapiens GN=ATP2A2	19
sp|P16615-3|AT2A2_HUMAN	Isoform 3 of Sarcoplasmic/endoplasmic reticulum calcium ATPase 2 OS=Homo sapiens GN=ATP2A2	20
sp|P16615-2|AT2A2_HUMAN	Isoform 2 of Sarcoplasmic/endoplasmic reticulum calcium ATPase 2 OS=Homo sapiens GN=ATP2A2	20
sp|P25391|LAMA1_HUMAN	Laminin subunit alpha-1 OS=Homo sapiens GN=LAMA1 PE=1 SV=2	18
sp|P23229|ITA6_HUMAN	Integrin alpha-6 OS=Homo sapiens GN=ITGA6 PE=1 SV=5	17
sp|P23229-5|ITA6_HUMAN	Isoform Alpha-6X2B of Integrin alpha-6 OS=Homo sapiens GN=ITGA6	17
sp|P23229-3|ITA6_HUMAN	Isoform Alpha-6X1B of Integrin alpha-6 OS=Homo sapiens GN=ITGA6	17
sp|P23229-9|ITA6_HUMAN	Isoform 9 of Integrin alpha-6 OS=Homo sapiens GN=ITGA6	16
sp|P23229-6|ITA6_HUMAN	Isoform Alpha-6X1X2A of Integrin alpha-6 OS=Homo sapiens GN=ITGA6	16
sp|P23229-4|ITA6_HUMAN	Isoform Alpha-6X2A of Integrin alpha-6 OS=Homo sapiens GN=ITGA6	16
sp|P23229-2|ITA6_HUMAN	Isoform Alpha-6X1A of Integrin alpha-6 OS=Homo sapiens GN=ITGA6	16
sp|P06756|ITAV_HUMAN	Integrin alpha-V OS=Homo sapiens GN=ITGAV PE=1 SV=2	19
sp|P06756-2|ITAV_HUMAN	Isoform 2 of Integrin alpha-V OS=Homo sapiens GN=ITGAV	19
sp|P06756-3|ITAV_HUMAN	Isoform 3 of Integrin alpha-V OS=Homo sapiens GN=ITGAV	19
sp|P05556|ITB1_HUMAN	Integrin beta-1 OS=Homo sapiens GN=ITGB1 PE=1 SV=2	42
sp|Q9Y6M7-6|S4A7_HUMAN	Isoform 6 of Sodium bicarbonate cotransporter 3 OS=Homo sapiens GN=SLC4A7	20
sp|Q9Y6M7-13|S4A7_HUMAN	Isoform 13 of Sodium bicarbonate cotransporter 3 OS=Homo sapiens GN=SLC4A7	20
sp|Q9Y6M7-9|S4A7_HUMAN	Isoform 9 of Sodium bicarbonate cotransporter 3 OS=Homo sapiens GN=SLC4A7	19
sp|Q9Y6M7-8|S4A7_HUMAN	Isoform 8 of Sodium bicarbonate cotransporter 3 OS=Homo sapiens GN=SLC4A7	18
sp|Q9Y6M7-7|S4A7_HUMAN	Isoform 7 of Sodium bicarbonate cotransporter 3 OS=Homo sapiens GN=SLC4A7	18
tr|G3XAI2|G3XAI2_HUMAN	Laminin subunit beta-1 OS=Homo sapiens GN=LAMB1 PE=1 SV=1	18
sp|P07942|LAMB1_HUMAN	Laminin subunit beta-1 OS=Homo sapiens GN=LAMB1 PE=1 SV=2	18
sp|P56199|ITA1_HUMAN	Integrin alpha-1 OS=Homo sapiens GN=ITGA1 PE=1 SV=2	19
sp|Q9UJS0|CMC2_HUMAN	Calcium-binding mitochondrial carrier protein Aralar2 OS=Homo sapiens GN=SLC25A13 PE=1 SV=2	18
sp|Q9UJS0-2|CMC2_HUMAN	Isoform 2 of Calcium-binding mitochondrial carrier protein Aralar2 OS=Homo sapiens GN=SLC25A13	18
sp|Q8TDW0|LRC8C_HUMAN	Volume-regulated anion channel subunit LRRC8C OS=Homo sapiens GN=LRRC8C PE=1 SV=2	18
sp|P11047|LAMC1_HUMAN	Laminin subunit gamma-1 OS=Homo sapiens GN=LAMC1 PE=1 SV=3	17
sp|P38646|GRP75_HUMAN	Stress-70 protein, mitochondrial OS=Homo sapiens GN=HSPA9 PE=1 SV=2	16
sp|P13645|K1C10_HUMAN	Keratin, type I cytoskeletal 10 OS=Homo sapiens GN=KRT10 PE=1 SV=6	18
P13645	SWISS-PROT:P13645 Tax_Id=9606 Gene_Symbol=KRT10 Keratin, type I cytoskeletal 10	18
sp|Q7Z3C6|ATG9A_HUMAN	Autophagy-related protein 9A OS=Homo sapiens GN=ATG9A PE=1 SV=3	19
sp|Q7Z3C6-2|ATG9A_HUMAN	Isoform 2 of Autophagy-related protein 9A OS=Homo sapiens GN=ATG9A	19
sp|P02786|TFR1_HUMAN	Transferrin receptor protein 1 OS=Homo sapiens GN=TFRC PE=1 SV=2	19
sp|O75054|IGSF3_HUMAN	Immunoglobulin superfamily member 3 OS=Homo sapiens GN=IGSF3 PE=2 SV=3	16
sp|O75054-2|IGSF3_HUMAN	Isoform 2 of Immunoglobulin superfamily member 3 OS=Homo sapiens GN=IGSF3	15
P02769	SWISS-PROT:P02769 (Bos taurus) Bovine serum albumin precursor	18
sp|Q9H2J7|S6A15_HUMAN	Sodium-dependent neutral amino acid transporter B(0)AT2 OS=Homo sapiens GN=SLC6A15 PE=1 SV=1	23
sp|P55060|XPO2_HUMAN	Exportin-2 OS=Homo sapiens GN=CSE1L PE=1 SV=3	15
sp|P55060-3|XPO2_HUMAN	Isoform 3 of Exportin-2 OS=Homo sapiens GN=CSE1L	15
sp|O75882|ATRN_HUMAN	Attractin OS=Homo sapiens GN=ATRN PE=1 SV=2	17
sp|P25705|ATPA_HUMAN	ATP synthase subunit alpha, mitochondrial OS=Homo sapiens GN=ATP5A1 PE=1 SV=1	20
sp|P25705-2|ATPA_HUMAN	Isoform 2 of ATP synthase subunit alpha, mitochondrial OS=Homo sapiens GN=ATP5A1	18
sp|P52272|HNRPM_HUMAN	Heterogeneous nuclear ribonucleoprotein M OS=Homo sapiens GN=HNRNPM PE=1 SV=3	15
sp|P52272-2|HNRPM_HUMAN	Isoform 2 of Heterogeneous nuclear ribonucleoprotein M OS=Homo sapiens GN=HNRNPM	15
tr|A0A087X0X3|A0A087X0X3_HUMAN	Heterogeneous nuclear ribonucleoprotein M OS=Homo sapiens GN=HNRNPM PE=1 SV=1	15
sp|P17931|LEG3_HUMAN	Galectin-3 OS=Homo sapiens GN=LGALS3 PE=1 SV=5	132
sp|Q4KMQ2|ANO6_HUMAN	Anoctamin-6 OS=Homo sapiens GN=ANO6 PE=1 SV=2	16
sp|Q4KMQ2-3|ANO6_HUMAN	Isoform 3 of Anoctamin-6 OS=Homo sapiens GN=ANO6	16
sp|Q4KMQ2-2|ANO6_HUMAN	Isoform 2 of Anoctamin-6 OS=Homo sapiens GN=ANO6	16
sp|P04920|B3A2_HUMAN	Anion exchange protein 2 OS=Homo sapiens GN=SLC4A2 PE=1 SV=4	16
sp|P04920-3|B3A2_HUMAN	Isoform 3 of Anion exchange protein 2 OS=Homo sapiens GN=SLC4A2	16
sp|P04920-2|B3A2_HUMAN	Isoform B1 of Anion exchange protein 2 OS=Homo sapiens GN=SLC4A2	16
sp|Q04721|NOTC2_HUMAN	Neurogenic locus notch homolog protein 2 OS=Homo sapiens GN=NOTCH2 PE=1 SV=3	18
sp|P10586|PTPRF_HUMAN	Receptor-type tyrosine-protein phosphatase F OS=Homo sapiens GN=PTPRF PE=1 SV=2	12
sp|P10586-2|PTPRF_HUMAN	Isoform 2 of Receptor-type tyrosine-protein phosphatase F OS=Homo sapiens GN=PTPRF	12
tr|H0YH81|H0YH81_HUMAN	ATP synthase subunit beta (Fragment) OS=Homo sapiens GN=ATP5B PE=1 SV=1	29
sp|P06576|ATPB_HUMAN	ATP synthase subunit beta, mitochondrial OS=Homo sapiens GN=ATP5B PE=1 SV=3	29
tr|Q5TG12|Q5TG12_HUMAN	Receptor-type tyrosine-protein phosphatase kappa OS=Homo sapiens GN=PTPRK PE=4 SV=1	13
tr|E9PGC5|E9PGC5_HUMAN	Receptor-type tyrosine-protein phosphatase kappa OS=Homo sapiens GN=PTPRK PE=4 SV=1	13
sp|Q15262-4|PTPRK_HUMAN	Isoform 4 of Receptor-type tyrosine-protein phosphatase kappa OS=Homo sapiens GN=PTPRK	13
sp|Q15262-3|PTPRK_HUMAN	Isoform 3 of Receptor-type tyrosine-protein phosphatase kappa OS=Homo sapiens GN=PTPRK	13
sp|Q15262-2|PTPRK_HUMAN	Isoform 2 of Receptor-type tyrosine-protein phosphatase kappa OS=Homo sapiens GN=PTPRK	13
sp|Q15262|PTPRK_HUMAN	Receptor-type tyrosine-protein phosphatase kappa OS=Homo sapiens GN=PTPRK PE=1 SV=2	12
sp|O75955|FLOT1_HUMAN	Flotillin-1 OS=Homo sapiens GN=FLOT1 PE=1 SV=3	15
sp|O75955-2|FLOT1_HUMAN	Isoform 2 of Flotillin-1 OS=Homo sapiens GN=FLOT1	15
sp|P11021|GRP78_HUMAN	78 kDa glucose-regulated protein OS=Homo sapiens GN=HSPA5 PE=1 SV=2	20
sp|Q8IWT6|LRC8A_HUMAN	Volume-regulated anion channel subunit LRRC8A OS=Homo sapiens GN=LRRC8A PE=1 SV=1	18
sp|P35221|CTNA1_HUMAN	Catenin alpha-1 OS=Homo sapiens GN=CTNNA1 PE=1 SV=1	13
sp|P35221-2|CTNA1_HUMAN	Isoform 2 of Catenin alpha-1 OS=Homo sapiens GN=CTNNA1	13
sp|Q86VP6|CAND1_HUMAN	Cullin-associated NEDD8-dissociated protein 1 OS=Homo sapiens GN=CAND1 PE=1 SV=2	13
sp|Q86VP6-2|CAND1_HUMAN	Isoform 2 of Cullin-associated NEDD8-dissociated protein 1 OS=Homo sapiens GN=CAND1	13
sp|Q93050|VPP1_HUMAN	V-type proton ATPase 116 kDa subunit a isoform 1 OS=Homo sapiens GN=ATP6V0A1 PE=2 SV=3	16
sp|Q93050-3|VPP1_HUMAN	Isoform 3 of V-type proton ATPase 116 kDa subunit a isoform 1 OS=Homo sapiens GN=ATP6V0A1	16
sp|Q93050-1|VPP1_HUMAN	Isoform 2 of V-type proton ATPase 116 kDa subunit a isoform 1 OS=Homo sapiens GN=ATP6V0A1	16
sp|O43175|SERA_HUMAN	D-3-phosphoglycerate dehydrogenase OS=Homo sapiens GN=PHGDH PE=1 SV=4	13
sp|P12236|ADT3_HUMAN	ADP/ATP translocase 3 OS=Homo sapiens GN=SLC25A6 PE=1 SV=4	17
sp|Q9Y2Q0-3|AT8A1_HUMAN	Isoform 3 of Phospholipid-transporting ATPase IA OS=Homo sapiens GN=ATP8A1	12
sp|Q9Y2Q0|AT8A1_HUMAN	Phospholipid-transporting ATPase IA OS=Homo sapiens GN=ATP8A1 PE=1 SV=1	12
sp|Q9Y2Q0-2|AT8A1_HUMAN	Isoform 2 of Phospholipid-transporting ATPase IA OS=Homo sapiens GN=ATP8A1	12
sp|P08107|HSP71_HUMAN	Heat shock 70 kDa protein 1A/1B OS=Homo sapiens GN=HSPA1A PE=1 SV=5	29
sp|P17987|TCPA_HUMAN	T-complex protein 1 subunit alpha OS=Homo sapiens GN=TCP1 PE=1 SV=1	15
sp|Q13740-2|CD166_HUMAN	Isoform 2 of CD166 antigen OS=Homo sapiens GN=ALCAM	20
sp|Q13740|CD166_HUMAN	CD166 antigen OS=Homo sapiens GN=ALCAM PE=1 SV=2	19
sp|Q15758|AAAT_HUMAN	Neutral amino acid transporter B(0) OS=Homo sapiens GN=SLC1A5 PE=1 SV=2	25
sp|Q9UP95|S12A4_HUMAN	Solute carrier family 12 member 4 OS=Homo sapiens GN=SLC12A4 PE=1 SV=2	15
sp|Q9UP95-2|S12A4_HUMAN	Isoform 2 of Solute carrier family 12 member 4 OS=Homo sapiens GN=SLC12A4	15
sp|Q9UP95-6|S12A4_HUMAN	Isoform 6 of Solute carrier family 12 member 4 OS=Homo sapiens GN=SLC12A4	14
sp|Q9UP95-5|S12A4_HUMAN	Isoform 5 of Solute carrier family 12 member 4 OS=Homo sapiens GN=SLC12A4	14
sp|P01892|1A02_HUMAN	HLA class I histocompatibility antigen, A-2 alpha chain OS=Homo sapiens GN=HLA-A PE=1 SV=1	15
sp|P22413|ENPP1_HUMAN	Ectonucleotide pyrophosphatase/phosphodiesterase family member 1 OS=Homo sapiens GN=ENPP1 PE=1 SV=2	16
sp|Q9H7F0|AT133_HUMAN	Probable cation-transporting ATPase 13A3 OS=Homo sapiens GN=ATP13A3 PE=1 SV=4	15
sp|P08648|ITA5_HUMAN	Integrin alpha-5 OS=Homo sapiens GN=ITGA5 PE=1 SV=2	13
sp|P17301|ITA2_HUMAN	Integrin alpha-2 OS=Homo sapiens GN=ITGA2 PE=1 SV=1	15
tr|A0A087WX37|A0A087WX37_HUMAN	Integrin alpha-4 OS=Homo sapiens GN=ITGA4 PE=1 SV=1	13
sp|P13612|ITA4_HUMAN	Integrin alpha-4 OS=Homo sapiens GN=ITGA4 PE=1 SV=3	13
sp|P52569|CTR2_HUMAN	Cationic amino acid transporter 2 OS=Homo sapiens GN=SLC7A2 PE=1 SV=2	13
sp|P52569-3|CTR2_HUMAN	Isoform 3 of Cationic amino acid transporter 2 OS=Homo sapiens GN=SLC7A2	13
sp|P52569-2|CTR2_HUMAN	Isoform 2 of Cationic amino acid transporter 2 OS=Homo sapiens GN=SLC7A2	12
sp|O15118|NPC1_HUMAN	Niemann-Pick C1 protein OS=Homo sapiens GN=NPC1 PE=1 SV=2	14
sp|P13591|NCAM1_HUMAN	Neural cell adhesion molecule 1 OS=Homo sapiens GN=NCAM1 PE=1 SV=3	13
tr|A0A087WX77|A0A087WX77_HUMAN	Neural cell adhesion molecule 1 OS=Homo sapiens GN=NCAM1 PE=4 SV=1	12
tr|A0A087WWD4|A0A087WWD4_HUMAN	Neural cell adhesion molecule 1 OS=Homo sapiens GN=NCAM1 PE=4 SV=1	12
sp|P13591-1|NCAM1_HUMAN	Isoform 2 of Neural cell adhesion molecule 1 OS=Homo sapiens GN=NCAM1	12
sp|Q9UBB4|ATX10_HUMAN	Ataxin-10 OS=Homo sapiens GN=ATXN10 PE=1 SV=1	13
sp|Q9UBB4-2|ATX10_HUMAN	Isoform 2 of Ataxin-10 OS=Homo sapiens GN=ATXN10	12
sp|P51790|CLCN3_HUMAN	H(+)/Cl(-) exchange transporter 3 OS=Homo sapiens GN=CLCN3 PE=1 SV=2	14
sp|P51790-4|CLCN3_HUMAN	Isoform 3 of H(+)/Cl(-) exchange transporter 3 OS=Homo sapiens GN=CLCN3	14
tr|A0A0A0MTB7|A0A0A0MTB7_HUMAN	H(+)/Cl(-) exchange transporter 3 OS=Homo sapiens GN=CLCN3 PE=4 SV=1	13
tr|A0A087WU31|A0A087WU31_HUMAN	Chloride channel protein OS=Homo sapiens GN=CLCN3 PE=3 SV=1	13
sp|P51790-5|CLCN3_HUMAN	Isoform 4 of H(+)/Cl(-) exchange transporter 3 OS=Homo sapiens GN=CLCN3	13
sp|O15440|MRP5_HUMAN	Multidrug resistance-associated protein 5 OS=Homo sapiens GN=ABCC5 PE=1 SV=2	12
sp|O15440-5|MRP5_HUMAN	Isoform 5 of Multidrug resistance-associated protein 5 OS=Homo sapiens GN=ABCC5	12
sp|P42704|LPPRC_HUMAN	Leucine-rich PPR motif-containing protein, mitochondrial OS=Homo sapiens GN=LRPPRC PE=1 SV=3	14
sp|P49368|TCPG_HUMAN	T-complex protein 1 subunit gamma OS=Homo sapiens GN=CCT3 PE=1 SV=4	11
tr|B4DUR8|B4DUR8_HUMAN	T-complex protein 1 subunit gamma OS=Homo sapiens GN=CCT3 PE=1 SV=1	10
sp|P49368-2|TCPG_HUMAN	Isoform 2 of T-complex protein 1 subunit gamma OS=Homo sapiens GN=CCT3	10
sp|P04843|RPN1_HUMAN	Dolichyl-diphosphooligosaccharide--protein glycosyltransferase subunit 1 OS=Homo sapiens GN=RPN1 PE=1 SV=1	13
sp|P06213|INSR_HUMAN	Insulin receptor OS=Homo sapiens GN=INSR PE=1 SV=4	16
sp|P06213-2|INSR_HUMAN	Isoform Short of Insulin receptor OS=Homo sapiens GN=INSR	16
sp|Q13308|PTK7_HUMAN	Inactive tyrosine-protein kinase 7 OS=Homo sapiens GN=PTK7 PE=1 SV=2	11
sp|Q13308-6|PTK7_HUMAN	Isoform 6 of Inactive tyrosine-protein kinase 7 OS=Homo sapiens GN=PTK7	11
sp|Q13308-2|PTK7_HUMAN	Isoform 2 of Inactive tyrosine-protein kinase 7 OS=Homo sapiens GN=PTK7	11
sp|Q13308-4|PTK7_HUMAN	Isoform 4 of Inactive tyrosine-protein kinase 7 OS=Homo sapiens GN=PTK7	10
sp|Q8TEM1|PO210_HUMAN	Nuclear pore membrane glycoprotein 210 OS=Homo sapiens GN=NUP210 PE=1 SV=3	12
sp|Q6UVK1|CSPG4_HUMAN	Chondroitin sulfate proteoglycan 4 OS=Homo sapiens GN=CSPG4 PE=1 SV=2	11
sp|P11117|PPAL_HUMAN	Lysosomal acid phosphatase OS=Homo sapiens GN=ACP2 PE=1 SV=3	11
tr|E9PQY3|E9PQY3_HUMAN	Lysosomal acid phosphatase OS=Homo sapiens GN=ACP2 PE=4 SV=1	10
sp|Q9NV96|CC50A_HUMAN	Cell cycle control protein 50A OS=Homo sapiens GN=TMEM30A PE=1 SV=1	17
sp|Q9NV96-2|CC50A_HUMAN	Isoform 2 of Cell cycle control protein 50A OS=Homo sapiens GN=TMEM30A	16
tr|B9A067|B9A067_HUMAN	MICOS complex subunit MIC60 OS=Homo sapiens GN=IMMT PE=1 SV=2	10
sp|Q16891|MIC60_HUMAN	MICOS complex subunit MIC60 OS=Homo sapiens GN=IMMT PE=1 SV=1	10
sp|Q16891-4|MIC60_HUMAN	Isoform 4 of MICOS complex subunit MIC60 OS=Homo sapiens GN=IMMT	10
sp|Q16891-3|MIC60_HUMAN	Isoform 3 of MICOS complex subunit MIC60 OS=Homo sapiens GN=IMMT	10
sp|Q16891-2|MIC60_HUMAN	Isoform 2 of MICOS complex subunit MIC60 OS=Homo sapiens GN=IMMT	10
tr|H7C463|H7C463_HUMAN	MICOS complex subunit MIC60 (Fragment) OS=Homo sapiens GN=IMMT PE=1 SV=1	9
tr|C9J406|C9J406_HUMAN	MICOS complex subunit MIC60 OS=Homo sapiens GN=IMMT PE=1 SV=1	9
sp|Q9NU22|MDN1_HUMAN	Midasin OS=Homo sapiens GN=MDN1 PE=1 SV=2	9
tr|E9PDU5|E9PDU5_HUMAN	WD repeat-containing protein 6 OS=Homo sapiens GN=WDR6 PE=4 SV=1	12
tr|A0A087X295|A0A087X295_HUMAN	WD repeat-containing protein 6 OS=Homo sapiens GN=WDR6 PE=1 SV=1	12
sp|Q9NNW5|WDR6_HUMAN	WD repeat-containing protein 6 OS=Homo sapiens GN=WDR6 PE=1 SV=1	12
sp|P56192|SYMC_HUMAN	Methionine--tRNA ligase, cytoplasmic OS=Homo sapiens GN=MARS PE=1 SV=2	10
sp|P20020|AT2B1_HUMAN	Plasma membrane calcium-transporting ATPase 1 OS=Homo sapiens GN=ATP2B1 PE=1 SV=3	11
sp|P20020-6|AT2B1_HUMAN	Isoform K of Plasma membrane calcium-transporting ATPase 1 OS=Homo sapiens GN=ATP2B1	11
sp|P20020-4|AT2B1_HUMAN	Isoform C of Plasma membrane calcium-transporting ATPase 1 OS=Homo sapiens GN=ATP2B1	11
sp|P20020-3|AT2B1_HUMAN	Isoform B of Plasma membrane calcium-transporting ATPase 1 OS=Homo sapiens GN=ATP2B1	11
sp|P20020-5|AT2B1_HUMAN	Isoform E of Plasma membrane calcium-transporting ATPase 1 OS=Homo sapiens GN=ATP2B1	10
sp|P20020-2|AT2B1_HUMAN	Isoform A of Plasma membrane calcium-transporting ATPase 1 OS=Homo sapiens GN=ATP2B1	10
sp|P60709|ACTB_HUMAN	Actin, cytoplasmic 1 OS=Homo sapiens GN=ACTB PE=1 SV=1	18
P60712	SWISS-PROT:P60712 (Bos taurus) Actin, cytoplasmic 1	18
sp|P63261|ACTG_HUMAN	Actin, cytoplasmic 2 OS=Homo sapiens GN=ACTG1 PE=1 SV=1	16
sp|Q14204|DYHC1_HUMAN	Cytoplasmic dynein 1 heavy chain 1 OS=Homo sapiens GN=DYNC1H1 PE=1 SV=5	9
sp|P07237|PDIA1_HUMAN	Protein disulfide-isomerase OS=Homo sapiens GN=P4HB PE=1 SV=3	11
tr|H7BZ94|H7BZ94_HUMAN	Protein disulfide-isomerase OS=Homo sapiens GN=P4HB PE=1 SV=2	10
tr|F5H8J2|F5H8J2_HUMAN	Uncharacterized protein OS=Homo sapiens GN=P4HB PE=1 SV=1	10
sp|O14980|XPO1_HUMAN	Exportin-1 OS=Homo sapiens GN=XPO1 PE=1 SV=1	11
sp|P28799|GRN_HUMAN	Granulins OS=Homo sapiens GN=GRN PE=1 SV=2	15
sp|Q9Y2G3|AT11B_HUMAN	Probable phospholipid-transporting ATPase IF OS=Homo sapiens GN=ATP11B PE=1 SV=2	11
tr|B4DKB2|B4DKB2_HUMAN	Endothelin-converting enzyme 1 OS=Homo sapiens GN=ECE1 PE=1 SV=1	14
sp|P42892|ECE1_HUMAN	Endothelin-converting enzyme 1 OS=Homo sapiens GN=ECE1 PE=1 SV=2	14
sp|P42892-4|ECE1_HUMAN	Isoform D of Endothelin-converting enzyme 1 OS=Homo sapiens GN=ECE1	14
sp|P42892-3|ECE1_HUMAN	Isoform C of Endothelin-converting enzyme 1 OS=Homo sapiens GN=ECE1	14
sp|P42892-2|ECE1_HUMAN	Isoform A of Endothelin-converting enzyme 1 OS=Homo sapiens GN=ECE1	14
sp|P35613-2|BASI_HUMAN	Isoform 2 of Basigin OS=Homo sapiens GN=BSG	32
tr|J3KPX7|J3KPX7_HUMAN	Prohibitin-2 OS=Homo sapiens GN=PHB2 PE=1 SV=2	10
tr|F5GY37|F5GY37_HUMAN	Prohibitin-2 OS=Homo sapiens GN=PHB2 PE=1 SV=1	10
sp|Q99623|PHB2_HUMAN	Prohibitin-2 OS=Homo sapiens GN=PHB2 PE=1 SV=2	10
sp|Q14974|IMB1_HUMAN	Importin subunit beta-1 OS=Homo sapiens GN=KPNB1 PE=1 SV=2	11
sp|P14923|PLAK_HUMAN	Junction plakoglobin OS=Homo sapiens GN=JUP PE=1 SV=3	10
sp|Q14126|DSG2_HUMAN	Desmoglein-2 OS=Homo sapiens GN=DSG2 PE=1 SV=2	8
sp|Q07065|CKAP4_HUMAN	Cytoskeleton-associated protein 4 OS=Homo sapiens GN=CKAP4 PE=1 SV=2	9
Q3SZV7	TREMBL:Q3SZV7 (Bos taurus) Similar to hemopexin	10
sp|P36578|RL4_HUMAN	60S ribosomal protein L4 OS=Homo sapiens GN=RPL4 PE=1 SV=5	10
sp|Q14254|FLOT2_HUMAN	Flotillin-2 OS=Homo sapiens GN=FLOT2 PE=1 SV=2	11
tr|E7EMK3|E7EMK3_HUMAN	Flotillin-2 OS=Homo sapiens GN=FLOT2 PE=1 SV=1	11
tr|J3QLD9|J3QLD9_HUMAN	Flotillin-2 OS=Homo sapiens GN=FLOT2 PE=1 SV=1	11
sp|P10809|CH60_HUMAN	60 kDa heat shock protein, mitochondrial OS=Homo sapiens GN=HSPD1 PE=1 SV=2	9
sp|Q9Y4W6|AFG32_HUMAN	AFG3-like protein 2 OS=Homo sapiens GN=AFG3L2 PE=1 SV=2	9
sp|Q8IZA0|K319L_HUMAN	Dyslexia-associated protein KIAA0319-like protein OS=Homo sapiens GN=KIAA0319L PE=1 SV=2	14
tr|E7EN73|E7EN73_HUMAN	Dyslexia-associated protein KIAA0319-like protein (Fragment) OS=Homo sapiens GN=KIAA0319L PE=1 SV=1	9
sp|Q8IZA0-2|K319L_HUMAN	Isoform 2 of Dyslexia-associated protein KIAA0319-like protein OS=Homo sapiens GN=KIAA0319L	9
sp|P14543|NID1_HUMAN	Nidogen-1 OS=Homo sapiens GN=NID1 PE=1 SV=3	10
sp|P14543-2|NID1_HUMAN	Isoform 2 of Nidogen-1 OS=Homo sapiens GN=NID1	10
tr|A0A087X1P0|A0A087X1P0_HUMAN	Receptor-type tyrosine-protein phosphatase gamma OS=Homo sapiens GN=PTPRG PE=1 SV=1	9
tr|A0A087WWP7|A0A087WWP7_HUMAN	Receptor-type tyrosine-protein phosphatase gamma OS=Homo sapiens GN=PTPRG PE=1 SV=1	9
sp|P23470|PTPRG_HUMAN	Receptor-type tyrosine-protein phosphatase gamma OS=Homo sapiens GN=PTPRG PE=1 SV=4	9
sp|P23470-2|PTPRG_HUMAN	Isoform 2 of Receptor-type tyrosine-protein phosphatase gamma OS=Homo sapiens GN=PTPRG	9
sp|P13639|EF2_HUMAN	Elongation factor 2 OS=Homo sapiens GN=EEF2 PE=1 SV=4	11
sp|P13674|P4HA1_HUMAN	Prolyl 4-hydroxylase subunit alpha-1 OS=Homo sapiens GN=P4HA1 PE=1 SV=2	9
sp|P13674-2|P4HA1_HUMAN	Isoform 2 of Prolyl 4-hydroxylase subunit alpha-1 OS=Homo sapiens GN=P4HA1	9
sp|P13674-3|P4HA1_HUMAN	Isoform 3 of Prolyl 4-hydroxylase subunit alpha-1 OS=Homo sapiens GN=P4HA1	9
sp|P31689|DNJA1_HUMAN	DnaJ homolog subfamily A member 1 OS=Homo sapiens GN=DNAJA1 PE=1 SV=2	13
sp|Q5T3U5|MRP7_HUMAN	Multidrug resistance-associated protein 7 OS=Homo sapiens GN=ABCC10 PE=1 SV=1	8
sp|Q5T3U5-2|MRP7_HUMAN	Isoform 2 of Multidrug resistance-associated protein 7 OS=Homo sapiens GN=ABCC10	8
sp|Q9Y6M5|ZNT1_HUMAN	Zinc transporter 1 OS=Homo sapiens GN=SLC30A1 PE=1 SV=3	16
sp|Q6UXM1|LRIG3_HUMAN	Leucine-rich repeats and immunoglobulin-like domains protein 3 OS=Homo sapiens GN=LRIG3 PE=2 SV=1	8
sp|Q8NE01|CNNM3_HUMAN	Metal transporter CNNM3 OS=Homo sapiens GN=CNNM3 PE=1 SV=1	9
sp|Q8NE01-2|CNNM3_HUMAN	Isoform 2 of Metal transporter CNNM3 OS=Homo sapiens GN=CNNM3	8
sp|P38606|VATA_HUMAN	V-type proton ATPase catalytic subunit A OS=Homo sapiens GN=ATP6V1A PE=1 SV=2	8
sp|P38606-2|VATA_HUMAN	Isoform 2 of V-type proton ATPase catalytic subunit A OS=Homo sapiens GN=ATP6V1A	8
sp|Q9Y5M8|SRPRB_HUMAN	Signal recognition particle receptor subunit beta OS=Homo sapiens GN=SRPRB PE=1 SV=3	9
sp|Q9BXS4|TMM59_HUMAN	Transmembrane protein 59 OS=Homo sapiens GN=TMEM59 PE=1 SV=1	10
sp|P35232|PHB_HUMAN	Prohibitin OS=Homo sapiens GN=PHB PE=1 SV=1	9
tr|C9JW96|C9JW96_HUMAN	Prohibitin (Fragment) OS=Homo sapiens GN=PHB PE=1 SV=2	9
tr|E9PCW0|E9PCW0_HUMAN	Prohibitin (Fragment) OS=Homo sapiens GN=PHB PE=1 SV=2	8
tr|E7ESE2|E7ESE2_HUMAN	Prohibitin (Fragment) OS=Homo sapiens GN=PHB PE=1 SV=2	8
tr|C9JZ20|C9JZ20_HUMAN	Prohibitin (Fragment) OS=Homo sapiens GN=PHB PE=1 SV=1	8
sp|Q9Y666|S12A7_HUMAN	Solute carrier family 12 member 7 OS=Homo sapiens GN=SLC12A7 PE=1 SV=3	11
tr|E9PLK3|E9PLK3_HUMAN	Puromycin-sensitive aminopeptidase OS=Homo sapiens GN=NPEPPS PE=1 SV=1	8
sp|P55786|PSA_HUMAN	Puromycin-sensitive aminopeptidase OS=Homo sapiens GN=NPEPPS PE=1 SV=2	8
sp|P07814|SYEP_HUMAN	Bifunctional glutamate/proline--tRNA ligase OS=Homo sapiens GN=EPRS PE=1 SV=5	11
sp|Q9UBG0|MRC2_HUMAN	C-type mannose receptor 2 OS=Homo sapiens GN=MRC2 PE=1 SV=2	9
sp|P35908|K22E_HUMAN	Keratin, type II cytoskeletal 2 epidermal OS=Homo sapiens GN=KRT2 PE=1 SV=2	9
P35908	SWISS-PROT:P35908 Tax_Id=9606 Gene_Symbol=KRT2 Keratin, type II cytoskeletal 2 epidermal	9
tr|A0A0A0MR02|A0A0A0MR02_HUMAN	Voltage-dependent anion-selective channel protein 2 (Fragment) OS=Homo sapiens GN=VDAC2 PE=4 SV=1	9
sp|P45880|VDAC2_HUMAN	Voltage-dependent anion-selective channel protein 2 OS=Homo sapiens GN=VDAC2 PE=1 SV=2	9
sp|P45880-2|VDAC2_HUMAN	Isoform 2 of Voltage-dependent anion-selective channel protein 2 OS=Homo sapiens GN=VDAC2	8
sp|P45880-1|VDAC2_HUMAN	Isoform 1 of Voltage-dependent anion-selective channel protein 2 OS=Homo sapiens GN=VDAC2	8
sp|Q9HB90|RRAGC_HUMAN	Ras-related GTP-binding protein C OS=Homo sapiens GN=RRAGC PE=1 SV=1	9
tr|A0A087X1E9|A0A087X1E9_HUMAN	Uncharacterized protein OS=Homo sapiens PE=4 SV=1	9
sp|Q06830|PRDX1_HUMAN	Peroxiredoxin-1 OS=Homo sapiens GN=PRDX1 PE=1 SV=1	10
sp|P35527|K1C9_HUMAN	Keratin, type I cytoskeletal 9 OS=Homo sapiens GN=KRT9 PE=1 SV=3	11
P35527	SWISS-PROT:P35527 Tax_Id=9606 Gene_Symbol=KRT9 Keratin, type I cytoskeletal 9	11
sp|Q9Y487|VPP2_HUMAN	V-type proton ATPase 116 kDa subunit a isoform 2 OS=Homo sapiens GN=ATP6V0A2 PE=1 SV=2	14
sp|P23396|RS3_HUMAN	40S ribosomal protein S3 OS=Homo sapiens GN=RPS3 PE=1 SV=2	8
sp|P23396-2|RS3_HUMAN	Isoform 2 of 40S ribosomal protein S3 OS=Homo sapiens GN=RPS3	8
tr|E9PL09|E9PL09_HUMAN	40S ribosomal protein S3 OS=Homo sapiens GN=RPS3 PE=1 SV=1	7
sp|P53621|COPA_HUMAN	Coatomer subunit alpha OS=Homo sapiens GN=COPA PE=1 SV=2	8
sp|P53621-2|COPA_HUMAN	Isoform 2 of Coatomer subunit alpha OS=Homo sapiens GN=COPA	8
sp|O15230|LAMA5_HUMAN	Laminin subunit alpha-5 OS=Homo sapiens GN=LAMA5 PE=1 SV=8	7
sp|O94991|SLIK5_HUMAN	SLIT and NTRK-like protein 5 OS=Homo sapiens GN=SLITRK5 PE=2 SV=2	9
sp|P26641|EF1G_HUMAN	Elongation factor 1-gamma OS=Homo sapiens GN=EEF1G PE=1 SV=3	10
sp|P26641-2|EF1G_HUMAN	Isoform 2 of Elongation factor 1-gamma OS=Homo sapiens GN=EEF1G	9
sp|Q9NZ01|TECR_HUMAN	Very-long-chain enoyl-CoA reductase OS=Homo sapiens GN=TECR PE=1 SV=1	9
sp|P54709|AT1B3_HUMAN	Sodium/potassium-transporting ATPase subunit beta-3 OS=Homo sapiens GN=ATP1B3 PE=1 SV=1	14
tr|E5RHW4|E5RHW4_HUMAN	Erlin-2 (Fragment) OS=Homo sapiens GN=ERLIN2 PE=1 SV=1	8
sp|O94905|ERLN2_HUMAN	Erlin-2 OS=Homo sapiens GN=ERLIN2 PE=1 SV=1	8
sp|Q06481|APLP2_HUMAN	Amyloid-like protein 2 OS=Homo sapiens GN=APLP2 PE=1 SV=2	11
sp|Q06481-6|APLP2_HUMAN	Isoform 6 of Amyloid-like protein 2 OS=Homo sapiens GN=APLP2	11
sp|Q06481-3|APLP2_HUMAN	Isoform 3 of Amyloid-like protein 2 OS=Homo sapiens GN=APLP2	11
sp|Q99832|TCPH_HUMAN	T-complex protein 1 subunit eta OS=Homo sapiens GN=CCT7 PE=1 SV=2	7
sp|Q99832-3|TCPH_HUMAN	Isoform 3 of T-complex protein 1 subunit eta OS=Homo sapiens GN=CCT7	7
sp|P50991|TCPD_HUMAN	T-complex protein 1 subunit delta OS=Homo sapiens GN=CCT4 PE=1 SV=4	9
sp|P50991-2|TCPD_HUMAN	Isoform 2 of T-complex protein 1 subunit delta OS=Homo sapiens GN=CCT4	8
tr|F8VWS0|F8VWS0_HUMAN	60S acidic ribosomal protein P0 OS=Homo sapiens GN=RPLP0 PE=1 SV=1	8
sp|P05388|RLA0_HUMAN	60S acidic ribosomal protein P0 OS=Homo sapiens GN=RPLP0 PE=1 SV=1	8
sp|P05388-2|RLA0_HUMAN	Isoform 2 of 60S acidic ribosomal protein P0 OS=Homo sapiens GN=RPLP0	8
tr|G3V210|G3V210_HUMAN	60S acidic ribosomal protein P0 OS=Homo sapiens GN=RPLP0 PE=1 SV=1	7
tr|F8VU65|F8VU65_HUMAN	60S acidic ribosomal protein P0 (Fragment) OS=Homo sapiens GN=RPLP0 PE=1 SV=1	7
sp|O43592|XPOT_HUMAN	Exportin-T OS=Homo sapiens GN=XPOT PE=1 SV=2	7
sp|Q658P3|STEA3_HUMAN	Metalloreductase STEAP3 OS=Homo sapiens GN=STEAP3 PE=1 SV=2	9
sp|Q658P3-3|STEA3_HUMAN	Isoform 3 of Metalloreductase STEAP3 OS=Homo sapiens GN=STEAP3	9
sp|Q658P3-2|STEA3_HUMAN	Isoform 2 of Metalloreductase STEAP3 OS=Homo sapiens GN=STEAP3	9
sp|Q15375|EPHA7_HUMAN	Ephrin type-A receptor 7 OS=Homo sapiens GN=EPHA7 PE=1 SV=3	8
sp|Q15375-4|EPHA7_HUMAN	Isoform 4 of Ephrin type-A receptor 7 OS=Homo sapiens GN=EPHA7	8
sp|Q15375-2|EPHA7_HUMAN	Isoform 2 of Ephrin type-A receptor 7 OS=Homo sapiens GN=EPHA7	8
tr|H3BS72|H3BS72_HUMAN	Very-long-chain (3R)-3-hydroxyacyl-CoA dehydratase 3 OS=Homo sapiens GN=PTPLAD1 PE=1 SV=1	11
sp|Q9P035|HACD3_HUMAN	Very-long-chain (3R)-3-hydroxyacyl-CoA dehydratase 3 OS=Homo sapiens GN=PTPLAD1 PE=1 SV=2	11
sp|P43003|EAA1_HUMAN	Excitatory amino acid transporter 1 OS=Homo sapiens GN=SLC1A3 PE=1 SV=1	9
sp|P43003-2|EAA1_HUMAN	Isoform 2 of Excitatory amino acid transporter 1 OS=Homo sapiens GN=SLC1A3	9
tr|A0A087WT87|A0A087WT87_HUMAN	Amino acid transporter OS=Homo sapiens GN=SLC1A3 PE=1 SV=1	8
sp|P16278|BGAL_HUMAN	Beta-galactosidase OS=Homo sapiens GN=GLB1 PE=1 SV=2	9
sp|P16278-3|BGAL_HUMAN	Isoform 3 of Beta-galactosidase OS=Homo sapiens GN=GLB1	9
sp|Q9BXP2|S12A9_HUMAN	Solute carrier family 12 member 9 OS=Homo sapiens GN=SLC12A9 PE=1 SV=1	10
sp|Q9UK23|NAGPA_HUMAN	N-acetylglucosamine-1-phosphodiester alpha-N-acetylglucosaminidase OS=Homo sapiens GN=NAGPA PE=1 SV=2	9
sp|Q9UK23-2|NAGPA_HUMAN	Isoform 2 of N-acetylglucosamine-1-phosphodiester alpha-N-acetylglucosaminidase OS=Homo sapiens GN=NAGPA	9
sp|O94898|LRIG2_HUMAN	Leucine-rich repeats and immunoglobulin-like domains protein 2 OS=Homo sapiens GN=LRIG2 PE=2 SV=3	8
tr|I3L1P8|I3L1P8_HUMAN	Mitochondrial 2-oxoglutarate/malate carrier protein (Fragment) OS=Homo sapiens GN=SLC25A11 PE=1 SV=1	8
sp|Q02978|M2OM_HUMAN	Mitochondrial 2-oxoglutarate/malate carrier protein OS=Homo sapiens GN=SLC25A11 PE=1 SV=3	8
sp|Q02978-2|M2OM_HUMAN	Isoform 2 of Mitochondrial 2-oxoglutarate/malate carrier protein OS=Homo sapiens GN=SLC25A11	8
sp|Q5KU26|COL12_HUMAN	Collectin-12 OS=Homo sapiens GN=COLEC12 PE=1 SV=3	7
sp|P43121|MUC18_HUMAN	Cell surface glycoprotein MUC18 OS=Homo sapiens GN=MCAM PE=1 SV=2	7
sp|Q8IV08|PLD3_HUMAN	Phospholipase D3 OS=Homo sapiens GN=PLD3 PE=1 SV=1	8
sp|O15031|PLXB2_HUMAN	Plexin-B2 OS=Homo sapiens GN=PLXNB2 PE=1 SV=3	7
tr|C9JIZ6|C9JIZ6_HUMAN	Prosaposin OS=Homo sapiens GN=PSAP PE=1 SV=2	8
tr|B1AVU8|B1AVU8_HUMAN	Saposin-D OS=Homo sapiens GN=PSAP PE=1 SV=1	8
sp|P07602|SAP_HUMAN	Prosaposin OS=Homo sapiens GN=PSAP PE=1 SV=2	8
sp|P07602-3|SAP_HUMAN	Isoform Sap-mu-9 of Prosaposin OS=Homo sapiens GN=PSAP	8
sp|P07602-2|SAP_HUMAN	Isoform Sap-mu-6 of Prosaposin OS=Homo sapiens GN=PSAP	8
tr|H3BVG0|H3BVG0_HUMAN	Nuclear pore complex protein Nup93 OS=Homo sapiens GN=NUP93 PE=1 SV=1	8
sp|Q8N1F7|NUP93_HUMAN	Nuclear pore complex protein Nup93 OS=Homo sapiens GN=NUP93 PE=1 SV=2	8
tr|F8VVM2|F8VVM2_HUMAN	Phosphate carrier protein, mitochondrial OS=Homo sapiens GN=SLC25A3 PE=1 SV=1	13
sp|Q00325-2|MPCP_HUMAN	Isoform B of Phosphate carrier protein, mitochondrial OS=Homo sapiens GN=SLC25A3	13
sp|Q00325|MPCP_HUMAN	Phosphate carrier protein, mitochondrial OS=Homo sapiens GN=SLC25A3 PE=1 SV=2	10
sp|Q04656|ATP7A_HUMAN	Copper-transporting ATPase 1 OS=Homo sapiens GN=ATP7A PE=1 SV=3	7
sp|Q04656-5|ATP7A_HUMAN	Isoform 5 of Copper-transporting ATPase 1 OS=Homo sapiens GN=ATP7A	7
sp|Q04656-3|ATP7A_HUMAN	Isoform 2 of Copper-transporting ATPase 1 OS=Homo sapiens GN=ATP7A	7
sp|Q04656-2|ATP7A_HUMAN	Isoform 1 of Copper-transporting ATPase 1 OS=Homo sapiens GN=ATP7A	7
sp|P14868|SYDC_HUMAN	Aspartate--tRNA ligase, cytoplasmic OS=Homo sapiens GN=DARS PE=1 SV=2	8
sp|P62241|RS8_HUMAN	40S ribosomal protein S8 OS=Homo sapiens GN=RPS8 PE=1 SV=2	8
tr|Q5JR95|Q5JR95_HUMAN	40S ribosomal protein S8 OS=Homo sapiens GN=RPS8 PE=1 SV=1	7
ENSEMBL:ENSBTAP00000016046	(Bos taurus) similar to fibulin-1 C isoform 1	7
sp|P21281|VATB2_HUMAN	V-type proton ATPase subunit B, brain isoform OS=Homo sapiens GN=ATP6V1B2 PE=1 SV=3	9
sp|Q9NZU0|FLRT3_HUMAN	Leucine-rich repeat transmembrane protein FLRT3 OS=Homo sapiens GN=FLRT3 PE=1 SV=1	8
sp|O00592|PODXL_HUMAN	Podocalyxin OS=Homo sapiens GN=PODXL PE=1 SV=2	12
sp|O00592-2|PODXL_HUMAN	Isoform 2 of Podocalyxin OS=Homo sapiens GN=PODXL	12
tr|E9PFD7|E9PFD7_HUMAN	Epidermal growth factor receptor OS=Homo sapiens GN=EGFR PE=1 SV=3	8
sp|P00533|EGFR_HUMAN	Epidermal growth factor receptor OS=Homo sapiens GN=EGFR PE=1 SV=2	8
tr|Q504U8|Q504U8_HUMAN	EGFR protein OS=Homo sapiens GN=EGFR PE=1 SV=1	7
sp|Q9H936|GHC1_HUMAN	Mitochondrial glutamate carrier 1 OS=Homo sapiens GN=SLC25A22 PE=1 SV=1	8
sp|P11172|UMPS_HUMAN	Uridine 5'-monophosphate synthase OS=Homo sapiens GN=UMPS PE=1 SV=1	8
sp|P11172-3|UMPS_HUMAN	Isoform 3 of Uridine 5'-monophosphate synthase OS=Homo sapiens GN=UMPS	7
sp|O60884|DNJA2_HUMAN	DnaJ homolog subfamily A member 2 OS=Homo sapiens GN=DNAJA2 PE=1 SV=1	7
ENSEMBL:ENSBTAP00000037665	(Bos taurus) similar to Pregnancy zone protein, partial	8
tr|E7EU09|E7EU09_HUMAN	Fibroblast growth factor receptor OS=Homo sapiens GN=FGFR1 PE=3 SV=1	7
sp|P11362|FGFR1_HUMAN	Fibroblast growth factor receptor 1 OS=Homo sapiens GN=FGFR1 PE=1 SV=3	7
sp|P11362-7|FGFR1_HUMAN	Isoform 14 of Fibroblast growth factor receptor 1 OS=Homo sapiens GN=FGFR1	7
sp|P11362-6|FGFR1_HUMAN	Isoform 12 of Fibroblast growth factor receptor 1 OS=Homo sapiens GN=FGFR1	7
sp|P11362-5|FGFR1_HUMAN	Isoform 10 of Fibroblast growth factor receptor 1 OS=Homo sapiens GN=FGFR1	7
sp|P11362-4|FGFR1_HUMAN	Isoform 8 of Fibroblast growth factor receptor 1 OS=Homo sapiens GN=FGFR1	7
sp|P11362-3|FGFR1_HUMAN	Isoform 6 of Fibroblast growth factor receptor 1 OS=Homo sapiens GN=FGFR1	7
sp|P11362-2|FGFR1_HUMAN	Isoform 4 of Fibroblast growth factor receptor 1 OS=Homo sapiens GN=FGFR1	7
sp|P11362-21|FGFR1_HUMAN	Isoform 21 of Fibroblast growth factor receptor 1 OS=Homo sapiens GN=FGFR1	7
sp|P11362-20|FGFR1_HUMAN	Isoform 20 of Fibroblast growth factor receptor 1 OS=Homo sapiens GN=FGFR1	7
sp|P11362-19|FGFR1_HUMAN	Isoform 19 of Fibroblast growth factor receptor 1 OS=Homo sapiens GN=FGFR1	7
sp|P11362-14|FGFR1_HUMAN	Isoform 15 of Fibroblast growth factor receptor 1 OS=Homo sapiens GN=FGFR1	7
sp|Q86YS7-5|C2CD5_HUMAN	Isoform 5 of C2 domain-containing protein 5 OS=Homo sapiens GN=C2CD5	7
sp|Q86YS7-4|C2CD5_HUMAN	Isoform 4 of C2 domain-containing protein 5 OS=Homo sapiens GN=C2CD5	7
sp|Q86YS7-3|C2CD5_HUMAN	Isoform 3 of C2 domain-containing protein 5 OS=Homo sapiens GN=C2CD5	7
sp|Q86YS7-2|C2CD5_HUMAN	Isoform 2 of C2 domain-containing protein 5 OS=Homo sapiens GN=C2CD5	7
sp|Q14683|SMC1A_HUMAN	Structural maintenance of chromosomes protein 1A OS=Homo sapiens GN=SMC1A PE=1 SV=2	7
tr|G8JLG1|G8JLG1_HUMAN	Structural maintenance of chromosomes protein OS=Homo sapiens GN=SMC1A PE=1 SV=2	7
sp|O94906|PRP6_HUMAN	Pre-mRNA-processing factor 6 OS=Homo sapiens GN=PRPF6 PE=1 SV=1	8
sp|O94906-2|PRP6_HUMAN	Isoform 2 of Pre-mRNA-processing factor 6 OS=Homo sapiens GN=PRPF6	8
sp|Q92673|SORL_HUMAN	Sortilin-related receptor OS=Homo sapiens GN=SORL1 PE=1 SV=2	7
sp|Q92973|TNPO1_HUMAN	Transportin-1 OS=Homo sapiens GN=TNPO1 PE=1 SV=2	8
sp|Q92973-2|TNPO1_HUMAN	Isoform 2 of Transportin-1 OS=Homo sapiens GN=TNPO1	8
sp|Q92973-3|TNPO1_HUMAN	Isoform 3 of Transportin-1 OS=Homo sapiens GN=TNPO1	7
sp|Q10472|GALT1_HUMAN	Polypeptide N-acetylgalactosaminyltransferase 1 OS=Homo sapiens GN=GALNT1 PE=1 SV=1	7
sp|Q9H1U4|MEGF9_HUMAN	Multiple epidermal growth factor-like domains protein 9 OS=Homo sapiens GN=MEGF9 PE=2 SV=3	8
sp|P20700|LMNB1_HUMAN	Lamin-B1 OS=Homo sapiens GN=LMNB1 PE=1 SV=2	7
sp|P05026|AT1B1_HUMAN	Sodium/potassium-transporting ATPase subunit beta-1 OS=Homo sapiens GN=ATP1B1 PE=1 SV=1	7
sp|P05026-2|AT1B1_HUMAN	Isoform 2 of Sodium/potassium-transporting ATPase subunit beta-1 OS=Homo sapiens GN=ATP1B1	7
sp|Q5T3F8|CSCL2_HUMAN	CSC1-like protein 2 OS=Homo sapiens GN=TMEM63B PE=1 SV=1	8
sp|Q5T3F8-3|CSCL2_HUMAN	Isoform 3 of CSC1-like protein 2 OS=Homo sapiens GN=TMEM63B	8
sp|Q5T3F8-2|CSCL2_HUMAN	Isoform 2 of CSC1-like protein 2 OS=Homo sapiens GN=TMEM63B	7
tr|H3BLW6|H3BLW6_HUMAN	CSC1-like protein 2 (Fragment) OS=Homo sapiens GN=TMEM63B PE=1 SV=1	7
sp|Q8WVX9|FACR1_HUMAN	Fatty acyl-CoA reductase 1 OS=Homo sapiens GN=FAR1 PE=1 SV=1	7
tr|A0A087WYL5|A0A087WYL5_HUMAN	Seizure 6-like protein 2 OS=Homo sapiens GN=SEZ6L2 PE=4 SV=1	9
sp|Q6UXD5-5|SE6L2_HUMAN	Isoform 5 of Seizure 6-like protein 2 OS=Homo sapiens GN=SEZ6L2	9
sp|Q6UXD5-3|SE6L2_HUMAN	Isoform 3 of Seizure 6-like protein 2 OS=Homo sapiens GN=SEZ6L2	9
sp|Q6UXD5-6|SE6L2_HUMAN	Isoform 6 of Seizure 6-like protein 2 OS=Homo sapiens GN=SEZ6L2	9
sp|Q6UXD5|SE6L2_HUMAN	Seizure 6-like protein 2 OS=Homo sapiens GN=SEZ6L2 PE=1 SV=2	8
sp|Q6UXD5-2|SE6L2_HUMAN	Isoform 2 of Seizure 6-like protein 2 OS=Homo sapiens GN=SEZ6L2	8
tr|H0Y9V7|H0Y9V7_HUMAN	Calcium-transporting ATPase type 2C member 1 (Fragment) OS=Homo sapiens GN=ATP2C1 PE=1 SV=1	7
tr|B4E2Q0|B4E2Q0_HUMAN	Calcium-transporting ATPase OS=Homo sapiens GN=ATP2C1 PE=2 SV=1	7
sp|P98194|AT2C1_HUMAN	Calcium-transporting ATPase type 2C member 1 OS=Homo sapiens GN=ATP2C1 PE=1 SV=3	7
sp|P98194-9|AT2C1_HUMAN	Isoform 9 of Calcium-transporting ATPase type 2C member 1 OS=Homo sapiens GN=ATP2C1	7
sp|P98194-8|AT2C1_HUMAN	Isoform 8 of Calcium-transporting ATPase type 2C member 1 OS=Homo sapiens GN=ATP2C1	7
sp|P98194-7|AT2C1_HUMAN	Isoform 7 of Calcium-transporting ATPase type 2C member 1 OS=Homo sapiens GN=ATP2C1	7
sp|P98194-6|AT2C1_HUMAN	Isoform 6 of Calcium-transporting ATPase type 2C member 1 OS=Homo sapiens GN=ATP2C1	7
sp|P98194-5|AT2C1_HUMAN	Isoform 5 of Calcium-transporting ATPase type 2C member 1 OS=Homo sapiens GN=ATP2C1	7
sp|P98194-4|AT2C1_HUMAN	Isoform 4 of Calcium-transporting ATPase type 2C member 1 OS=Homo sapiens GN=ATP2C1	7
sp|P98194-3|AT2C1_HUMAN	Isoform 3 of Calcium-transporting ATPase type 2C member 1 OS=Homo sapiens GN=ATP2C1	7
sp|P98194-2|AT2C1_HUMAN	Isoform 2 of Calcium-transporting ATPase type 2C member 1 OS=Homo sapiens GN=ATP2C1	7
sp|P04114|APOB_HUMAN	Apolipoprotein B-100 OS=Homo sapiens GN=APOB PE=1 SV=2	14
tr|A0A087WTM7|A0A087WTM7_HUMAN	Apolipoprotein B-100 OS=Homo sapiens GN=APOB PE=1 SV=1	14
sp|Q6P2Q9|PRP8_HUMAN	Pre-mRNA-processing-splicing factor 8 OS=Homo sapiens GN=PRPF8 PE=1 SV=2	8
sp|P42167|LAP2B_HUMAN	Lamina-associated polypeptide 2, isoforms beta/gamma OS=Homo sapiens GN=TMPO PE=1 SV=2	10
tr|G5E972|G5E972_HUMAN	Thymopentin OS=Homo sapiens GN=TMPO PE=1 SV=1	9
sp|Q9Y4R8|TELO2_HUMAN	Telomere length regulation protein TEL2 homolog OS=Homo sapiens GN=TELO2 PE=1 SV=2	8
sp|Q8IWA5|CTL2_HUMAN	Choline transporter-like protein 2 OS=Homo sapiens GN=SLC44A2 PE=1 SV=3	7
sp|Q8IWA5-3|CTL2_HUMAN	Isoform 3 of Choline transporter-like protein 2 OS=Homo sapiens GN=SLC44A2	7
sp|Q8IWA5-2|CTL2_HUMAN	Isoform 2 of Choline transporter-like protein 2 OS=Homo sapiens GN=SLC44A2	7
sp|O75643|U520_HUMAN	U5 small nuclear ribonucleoprotein 200 kDa helicase OS=Homo sapiens GN=SNRNP200 PE=1 SV=2	7
tr|K7EPJ5|K7EPJ5_HUMAN	E3 ubiquitin-protein ligase MGRN1 (Fragment) OS=Homo sapiens GN=MGRN1 PE=1 SV=1	7
sp|O60291|MGRN1_HUMAN	E3 ubiquitin-protein ligase MGRN1 OS=Homo sapiens GN=MGRN1 PE=1 SV=2	7
sp|O60291-4|MGRN1_HUMAN	Isoform 4 of E3 ubiquitin-protein ligase MGRN1 OS=Homo sapiens GN=MGRN1	7
sp|O60291-3|MGRN1_HUMAN	Isoform 3 of E3 ubiquitin-protein ligase MGRN1 OS=Homo sapiens GN=MGRN1	7
sp|O60291-2|MGRN1_HUMAN	Isoform 2 of E3 ubiquitin-protein ligase MGRN1 OS=Homo sapiens GN=MGRN1	7
tr|K7EIM7|K7EIM7_HUMAN	E3 ubiquitin-protein ligase MGRN1 (Fragment) OS=Homo sapiens GN=MGRN1 PE=1 SV=1	7
tr|B4DR12|B4DR12_HUMAN	E3 ubiquitin-protein ligase MGRN1 OS=Homo sapiens GN=MGRN1 PE=1 SV=1	7
sp|O60503|ADCY9_HUMAN	Adenylate cyclase type 9 OS=Homo sapiens GN=ADCY9 PE=1 SV=4	6
sp|P51795-2|CLCN5_HUMAN	Isoform 2 of H(+)/Cl(-) exchange transporter 5 OS=Homo sapiens GN=CLCN5	13
sp|Q9UIW2|PLXA1_HUMAN	Plexin-A1 OS=Homo sapiens GN=PLXNA1 PE=1 SV=3	5
tr|A0A087X208|A0A087X208_HUMAN	Agrin OS=Homo sapiens GN=AGRN PE=4 SV=1	7
sp|O00468|AGRIN_HUMAN	Agrin OS=Homo sapiens GN=AGRN PE=1 SV=5	7
sp|O00468-7|AGRIN_HUMAN	Isoform 7 of Agrin OS=Homo sapiens GN=AGRN	7
sp|O00468-6|AGRIN_HUMAN	Isoform 6 of Agrin OS=Homo sapiens GN=AGRN	7
sp|O00468-5|AGRIN_HUMAN	Isoform 5 of Agrin OS=Homo sapiens GN=AGRN	7
sp|O00468-4|AGRIN_HUMAN	Isoform 4 of Agrin OS=Homo sapiens GN=AGRN	7
sp|O00468-3|AGRIN_HUMAN	Isoform 3 of Agrin OS=Homo sapiens GN=AGRN	7
sp|O00468-2|AGRIN_HUMAN	Isoform 2 of Agrin OS=Homo sapiens GN=AGRN	7
sp|Q9NVI1|FANCI_HUMAN	Fanconi anemia group I protein OS=Homo sapiens GN=FANCI PE=1 SV=4	7
sp|Q92621|NU205_HUMAN	Nuclear pore complex protein Nup205 OS=Homo sapiens GN=NUP205 PE=1 SV=3	7
sp|P50990|TCPQ_HUMAN	T-complex protein 1 subunit theta OS=Homo sapiens GN=CCT8 PE=1 SV=4	6
sp|P50990-2|TCPQ_HUMAN	Isoform 2 of T-complex protein 1 subunit theta OS=Homo sapiens GN=CCT8	5
sp|P40939|ECHA_HUMAN	Trifunctional enzyme subunit alpha, mitochondrial OS=Homo sapiens GN=HADHA PE=1 SV=2	6
sp|Q15365|PCBP1_HUMAN	Poly(rC)-binding protein 1 OS=Homo sapiens GN=PCBP1 PE=1 SV=2	8
sp|Q96DG6|CMBL_HUMAN	Carboxymethylenebutenolidase homolog OS=Homo sapiens GN=CMBL PE=1 SV=1	6
tr|E9PD53|E9PD53_HUMAN	Structural maintenance of chromosomes protein OS=Homo sapiens GN=SMC4 PE=1 SV=1	6
sp|Q9NTJ3|SMC4_HUMAN	Structural maintenance of chromosomes protein 4 OS=Homo sapiens GN=SMC4 PE=1 SV=2	6
sp|Q9NTJ3-2|SMC4_HUMAN	Isoform 2 of Structural maintenance of chromosomes protein 4 OS=Homo sapiens GN=SMC4	5
sp|Q9Y5Y0|FLVC1_HUMAN	Feline leukemia virus subgroup C receptor-related protein 1 OS=Homo sapiens GN=FLVCR1 PE=1 SV=1	8
sp|P48029|SC6A8_HUMAN	Sodium- and chloride-dependent creatine transporter 1 OS=Homo sapiens GN=SLC6A8 PE=1 SV=1	7
sp|Q5VTE0|EF1A3_HUMAN	Putative elongation factor 1-alpha-like 3 OS=Homo sapiens GN=EEF1A1P5 PE=5 SV=1	9
sp|P68104|EF1A1_HUMAN	Elongation factor 1-alpha 1 OS=Homo sapiens GN=EEF1A1 PE=1 SV=1	9
tr|A0A087WVQ9|A0A087WVQ9_HUMAN	Elongation factor 1-alpha 1 OS=Homo sapiens GN=EEF1A1 PE=4 SV=1	9
sp|P68104-2|EF1A1_HUMAN	Isoform 2 of Elongation factor 1-alpha 1 OS=Homo sapiens GN=EEF1A1	9
sp|O00560|SDCB1_HUMAN	Syntenin-1 OS=Homo sapiens GN=SDCBP PE=1 SV=1	7
sp|O00560-3|SDCB1_HUMAN	Isoform 3 of Syntenin-1 OS=Homo sapiens GN=SDCBP	7
tr|G5EA09|G5EA09_HUMAN	Syndecan binding protein (Syntenin), isoform CRA_a OS=Homo sapiens GN=SDCBP PE=1 SV=1	7
sp|P62249|RS16_HUMAN	40S ribosomal protein S16 OS=Homo sapiens GN=RPS16 PE=1 SV=2	11
sp|Q02878|RL6_HUMAN	60S ribosomal protein L6 OS=Homo sapiens GN=RPL6 PE=1 SV=3	7
Q3SX09	TREMBL:Q3SX09 (Bos taurus) similar to HBG protein	6
sp|Q14108|SCRB2_HUMAN	Lysosome membrane protein 2 OS=Homo sapiens GN=SCARB2 PE=1 SV=2	7
tr|R4GN72|R4GN72_HUMAN	V-type proton ATPase subunit d 1 OS=Homo sapiens GN=ATP6V0D1 PE=1 SV=1	7
tr|F5GYQ1|F5GYQ1_HUMAN	V-type proton ATPase subunit d 1 OS=Homo sapiens GN=ATP6V0D1 PE=1 SV=1	7
sp|P61421|VA0D1_HUMAN	V-type proton ATPase subunit d 1 OS=Homo sapiens GN=ATP6V0D1 PE=1 SV=1	7
sp|Q9HAV4|XPO5_HUMAN	Exportin-5 OS=Homo sapiens GN=XPO5 PE=1 SV=1	6
tr|B4DR61|B4DR61_HUMAN	Protein transport protein Sec61 subunit alpha isoform 1 OS=Homo sapiens GN=SEC61A1 PE=1 SV=1	7
sp|P61619|S61A1_HUMAN	Protein transport protein Sec61 subunit alpha isoform 1 OS=Homo sapiens GN=SEC61A1 PE=1 SV=2	7
sp|Q92542|NICA_HUMAN	Nicastrin OS=Homo sapiens GN=NCSTN PE=1 SV=2	6
sp|Q92542-2|NICA_HUMAN	Isoform 2 of Nicastrin OS=Homo sapiens GN=NCSTN	6
sp|Q9UJ14|GGT7_HUMAN	Gamma-glutamyltransferase 7 OS=Homo sapiens GN=GGT7 PE=1 SV=2	6
sp|O95831|AIFM1_HUMAN	Apoptosis-inducing factor 1, mitochondrial OS=Homo sapiens GN=AIFM1 PE=1 SV=1	6
sp|O95831-3|AIFM1_HUMAN	Isoform 3 of Apoptosis-inducing factor 1, mitochondrial OS=Homo sapiens GN=AIFM1	6
sp|Q68D85|NR3L1_HUMAN	Natural cytotoxicity triggering receptor 3 ligand 1 OS=Homo sapiens GN=NCR3LG1 PE=1 SV=1	7
sp|Q5VUB5|F1711_HUMAN	Protein FAM171A1 OS=Homo sapiens GN=FAM171A1 PE=1 SV=1	6
sp|Q9Y639|NPTN_HUMAN	Neuroplastin OS=Homo sapiens GN=NPTN PE=1 SV=2	8
sp|Q9Y639-1|NPTN_HUMAN	Isoform 1 of Neuroplastin OS=Homo sapiens GN=NPTN	8
tr|A0A0A0MRV0|A0A0A0MRV0_HUMAN	Ribosome-binding protein 1 OS=Homo sapiens GN=RRBP1 PE=4 SV=1	6
sp|Q9P2E9|RRBP1_HUMAN	Ribosome-binding protein 1 OS=Homo sapiens GN=RRBP1 PE=1 SV=4	6
sp|Q9P2E9-2|RRBP1_HUMAN	Isoform 1 of Ribosome-binding protein 1 OS=Homo sapiens GN=RRBP1	6
sp|Q9P2E9-3|RRBP1_HUMAN	Isoform 2 of Ribosome-binding protein 1 OS=Homo sapiens GN=RRBP1	6
sp|O00754-2|MA2B1_HUMAN	Isoform 2 of Lysosomal alpha-mannosidase OS=Homo sapiens GN=MAN2B1	8
sp|O00754|MA2B1_HUMAN	Lysosomal alpha-mannosidase OS=Homo sapiens GN=MAN2B1 PE=1 SV=3	8
sp|O95297|MPZL1_HUMAN	Myelin protein zero-like protein 1 OS=Homo sapiens GN=MPZL1 PE=1 SV=1	8
sp|O95297-2|MPZL1_HUMAN	Isoform 2 of Myelin protein zero-like protein 1 OS=Homo sapiens GN=MPZL1	8
sp|P25205|MCM3_HUMAN	DNA replication licensing factor MCM3 OS=Homo sapiens GN=MCM3 PE=1 SV=3	7
sp|P25205-2|MCM3_HUMAN	Isoform 2 of DNA replication licensing factor MCM3 OS=Homo sapiens GN=MCM3	7
tr|J3KQ69|J3KQ69_HUMAN	DNA replication licensing factor MCM3 OS=Homo sapiens GN=MCM3 PE=1 SV=2	5
sp|P27348|1433T_HUMAN	14-3-3 protein theta OS=Homo sapiens GN=YWHAQ PE=1 SV=1	6
tr|E9PG15|E9PG15_HUMAN	14-3-3 protein theta (Fragment) OS=Homo sapiens GN=YWHAQ PE=1 SV=1	5
sp|Q7Z3U7|MON2_HUMAN	Protein MON2 homolog OS=Homo sapiens GN=MON2 PE=1 SV=3	6
sp|Q7Z3U7-6|MON2_HUMAN	Isoform 6 of Protein MON2 homolog OS=Homo sapiens GN=MON2	6
sp|Q7Z3U7-5|MON2_HUMAN	Isoform 5 of Protein MON2 homolog OS=Homo sapiens GN=MON2	6
sp|Q7Z3U7-2|MON2_HUMAN	Isoform 2 of Protein MON2 homolog OS=Homo sapiens GN=MON2	6
tr|X5DQS5|X5DQS5_HUMAN	Cell adhesion molecule 1 (Fragment) OS=Homo sapiens GN=CADM1 PE=1 SV=1	10
tr|A0A0A0MTJ8|A0A0A0MTJ8_HUMAN	Cell adhesion molecule 1 (Fragment) OS=Homo sapiens GN=CADM1 PE=4 SV=1	10
tr|A0A087X1W8|A0A087X1W8_HUMAN	Cell adhesion molecule 1 OS=Homo sapiens GN=CADM1 PE=1 SV=1	10
tr|A0A087X105|A0A087X105_HUMAN	Cell adhesion molecule 1 OS=Homo sapiens GN=CADM1 PE=1 SV=1	10
tr|A0A087WZW4|A0A087WZW4_HUMAN	Cell adhesion molecule 1 OS=Homo sapiens GN=CADM1 PE=1 SV=1	10
tr|A0A087WZR6|A0A087WZR6_HUMAN	Cell adhesion molecule 1 OS=Homo sapiens GN=CADM1 PE=1 SV=1	10
sp|Q9BY67|CADM1_HUMAN	Cell adhesion molecule 1 OS=Homo sapiens GN=CADM1 PE=1 SV=2	10
sp|Q9BY67-5|CADM1_HUMAN	Isoform 5 of Cell adhesion molecule 1 OS=Homo sapiens GN=CADM1	10
sp|Q9BY67-4|CADM1_HUMAN	Isoform 4 of Cell adhesion molecule 1 OS=Homo sapiens GN=CADM1	10
sp|Q9BY67-3|CADM1_HUMAN	Isoform 3 of Cell adhesion molecule 1 OS=Homo sapiens GN=CADM1	10
sp|Q7L0J3|SV2A_HUMAN	Synaptic vesicle glycoprotein 2A OS=Homo sapiens GN=SV2A PE=1 SV=1	7
sp|Q7L0J3-2|SV2A_HUMAN	Isoform 2 of Synaptic vesicle glycoprotein 2A OS=Homo sapiens GN=SV2A	6
sp|Q96MM7|H6ST2_HUMAN	Heparan-sulfate 6-O-sulfotransferase 2 OS=Homo sapiens GN=HS6ST2 PE=2 SV=2	5
sp|Q96MM7-4|H6ST2_HUMAN	Isoform 4 of Heparan-sulfate 6-O-sulfotransferase 2 OS=Homo sapiens GN=HS6ST2	5
sp|Q96MM7-3|H6ST2_HUMAN	Isoform 3 of Heparan-sulfate 6-O-sulfotransferase 2 OS=Homo sapiens GN=HS6ST2	5
sp|Q96MM7-2|H6ST2_HUMAN	Isoform 2 of Heparan-sulfate 6-O-sulfotransferase 2 OS=Homo sapiens GN=HS6ST2	5
sp|P18433|PTPRA_HUMAN	Receptor-type tyrosine-protein phosphatase alpha OS=Homo sapiens GN=PTPRA PE=1 SV=2	7
sp|P18433-4|PTPRA_HUMAN	Isoform 4 of Receptor-type tyrosine-protein phosphatase alpha OS=Homo sapiens GN=PTPRA	7
sp|P18433-3|PTPRA_HUMAN	Isoform 3 of Receptor-type tyrosine-protein phosphatase alpha OS=Homo sapiens GN=PTPRA	7
sp|P18433-2|PTPRA_HUMAN	Isoform 2 of Receptor-type tyrosine-protein phosphatase alpha OS=Homo sapiens GN=PTPRA	7
sp|P27105|STOM_HUMAN	Erythrocyte band 7 integral membrane protein OS=Homo sapiens GN=STOM PE=1 SV=3	9
tr|A0A096LNX8|A0A096LNX8_HUMAN	Scavenger receptor class F member 2 OS=Homo sapiens GN=SCARF2 PE=1 SV=1	6
tr|A0A087WVP1|A0A087WVP1_HUMAN	Protocadherin Fat 1 OS=Homo sapiens GN=FAT1 PE=1 SV=1	5
sp|Q14517|FAT1_HUMAN	Protocadherin Fat 1 OS=Homo sapiens GN=FAT1 PE=1 SV=2	5
tr|C9JXA5|C9JXA5_HUMAN	Guanine nucleotide-binding protein G(I)/G(S)/G(T) subunit beta-2 (Fragment) OS=Homo sapiens GN=GNB2 PE=1 SV=1	6
tr|C9JIS1|C9JIS1_HUMAN	Guanine nucleotide-binding protein G(I)/G(S)/G(T) subunit beta-2 (Fragment) OS=Homo sapiens GN=GNB2 PE=1 SV=1	6
sp|P62879|GBB2_HUMAN	Guanine nucleotide-binding protein G(I)/G(S)/G(T) subunit beta-2 OS=Homo sapiens GN=GNB2 PE=1 SV=3	6
tr|C9JZN1|C9JZN1_HUMAN	Guanine nucleotide-binding protein G(I)/G(S)/G(T) subunit beta-2 (Fragment) OS=Homo sapiens GN=GNB2 PE=1 SV=1	5
sp|Q9BUF5|TBB6_HUMAN	Tubulin beta-6 chain OS=Homo sapiens GN=TUBB6 PE=1 SV=1	28
sp|P08581|MET_HUMAN	Hepatocyte growth factor receptor OS=Homo sapiens GN=MET PE=1 SV=4	6
sp|P08581-2|MET_HUMAN	Isoform 2 of Hepatocyte growth factor receptor OS=Homo sapiens GN=MET	6
P34955	SWISS-PROT:P34955 (Bos taurus) Alpha-1-antiproteinase precursor	6
tr|G8JLB6|G8JLB6_HUMAN	Heterogeneous nuclear ribonucleoprotein H OS=Homo sapiens GN=HNRNPH1 PE=1 SV=1	6
tr|E9PCY7|E9PCY7_HUMAN	Heterogeneous nuclear ribonucleoprotein H OS=Homo sapiens GN=HNRNPH1 PE=1 SV=1	6
sp|P31943|HNRH1_HUMAN	Heterogeneous nuclear ribonucleoprotein H OS=Homo sapiens GN=HNRNPH1 PE=1 SV=4	6
sp|P53794|SC5A3_HUMAN	Sodium/myo-inositol cotransporter OS=Homo sapiens GN=SLC5A3 PE=3 SV=2	6
tr|E9PC15|E9PC15_HUMAN	Acylglycerol kinase, mitochondrial OS=Homo sapiens GN=AGK PE=1 SV=1	6
sp|Q53H12|AGK_HUMAN	Acylglycerol kinase, mitochondrial OS=Homo sapiens GN=AGK PE=1 SV=2	6
tr|E9PG39|E9PG39_HUMAN	Acylglycerol kinase, mitochondrial OS=Homo sapiens GN=AGK PE=1 SV=1	6
sp|P54136|SYRC_HUMAN	Arginine--tRNA ligase, cytoplasmic OS=Homo sapiens GN=RARS PE=1 SV=2	6
sp|P54136-2|SYRC_HUMAN	Isoform Monomeric of Arginine--tRNA ligase, cytoplasmic OS=Homo sapiens GN=RARS	6
sp|Q92581-3|SL9A6_HUMAN	Isoform 3 of Sodium/hydrogen exchanger 6 OS=Homo sapiens GN=SLC9A6	7
sp|Q92581-2|SL9A6_HUMAN	Isoform 2 of Sodium/hydrogen exchanger 6 OS=Homo sapiens GN=SLC9A6	7
sp|Q92581|SL9A6_HUMAN	Sodium/hydrogen exchanger 6 OS=Homo sapiens GN=SLC9A6 PE=1 SV=2	6
sp|Q9ULF5|S39AA_HUMAN	Zinc transporter ZIP10 OS=Homo sapiens GN=SLC39A10 PE=1 SV=2	6
sp|P48357-4|LEPR_HUMAN	Isoform D of Leptin receptor OS=Homo sapiens GN=LEPR	5
sp|P48357|LEPR_HUMAN	Leptin receptor OS=Homo sapiens GN=LEPR PE=1 SV=2	5
sp|P48357-3|LEPR_HUMAN	Isoform C of Leptin receptor OS=Homo sapiens GN=LEPR	5
sp|P48357-2|LEPR_HUMAN	Isoform A of Leptin receptor OS=Homo sapiens GN=LEPR	5
tr|J3KN36|J3KN36_HUMAN	Nodal modulator 3 OS=Homo sapiens GN=NOMO3 PE=4 SV=1	5
sp|Q5JPE7|NOMO2_HUMAN	Nodal modulator 2 OS=Homo sapiens GN=NOMO2 PE=1 SV=1	5
sp|Q5JPE7-2|NOMO2_HUMAN	Isoform 2 of Nodal modulator 2 OS=Homo sapiens GN=NOMO2	5
sp|P69849|NOMO3_HUMAN	Nodal modulator 3 OS=Homo sapiens GN=NOMO3 PE=2 SV=2	5
tr|A0A087X117|A0A087X117_HUMAN	Nodal modulator 1 OS=Homo sapiens GN=NOMO1 PE=4 SV=1	4
sp|Q15155|NOMO1_HUMAN	Nodal modulator 1 OS=Homo sapiens GN=NOMO1 PE=1 SV=5	4
sp|P28288|ABCD3_HUMAN	ATP-binding cassette sub-family D member 3 OS=Homo sapiens GN=ABCD3 PE=1 SV=1	6
sp|P28288-2|ABCD3_HUMAN	Isoform 2 of ATP-binding cassette sub-family D member 3 OS=Homo sapiens GN=ABCD3	5
sp|P05141|ADT2_HUMAN	ADP/ATP translocase 2 OS=Homo sapiens GN=SLC25A5 PE=1 SV=7	24
sp|P06733|ENOA_HUMAN	Alpha-enolase OS=Homo sapiens GN=ENO1 PE=1 SV=2	7
sp|P06733-2|ENOA_HUMAN	Isoform MBP-1 of Alpha-enolase OS=Homo sapiens GN=ENO1	6
sp|P53985|MOT1_HUMAN	Monocarboxylate transporter 1 OS=Homo sapiens GN=SLC16A1 PE=1 SV=3	10
sp|Q96JA1|LRIG1_HUMAN	Leucine-rich repeats and immunoglobulin-like domains protein 1 OS=Homo sapiens GN=LRIG1 PE=1 SV=2	7
sp|Q96JA1-2|LRIG1_HUMAN	Isoform 2 of Leucine-rich repeats and immunoglobulin-like domains protein 1 OS=Homo sapiens GN=LRIG1	6
tr|X6R8A1|X6R8A1_HUMAN	Carboxypeptidase OS=Homo sapiens GN=CTSA PE=1 SV=1	6
tr|X6R5C5|X6R5C5_HUMAN	Carboxypeptidase OS=Homo sapiens GN=CTSA PE=1 SV=1	6
sp|P10619|PPGB_HUMAN	Lysosomal protective protein OS=Homo sapiens GN=CTSA PE=1 SV=2	6
sp|P10619-2|PPGB_HUMAN	Isoform 2 of Lysosomal protective protein OS=Homo sapiens GN=CTSA	6
tr|Q5TDF0|Q5TDF0_HUMAN	Cancer-related nucleoside-triphosphatase OS=Homo sapiens GN=NTPCR PE=1 SV=1	6
sp|Q9BSD7|NTPCR_HUMAN	Cancer-related nucleoside-triphosphatase OS=Homo sapiens GN=NTPCR PE=1 SV=1	6
sp|P51798|CLCN7_HUMAN	H(+)/Cl(-) exchange transporter 7 OS=Homo sapiens GN=CLCN7 PE=1 SV=2	6
sp|P51798-2|CLCN7_HUMAN	Isoform 2 of H(+)/Cl(-) exchange transporter 7 OS=Homo sapiens GN=CLCN7	6
tr|Q96RY8|Q96RY8_HUMAN	Chloride channel protein OS=Homo sapiens GN=CLCN7 PE=1 SV=1	6
sp|P46977|STT3A_HUMAN	Dolichyl-diphosphooligosaccharide--protein glycosyltransferase subunit STT3A OS=Homo sapiens GN=STT3A PE=1 SV=2	6
sp|P46977-2|STT3A_HUMAN	Isoform 2 of Dolichyl-diphosphooligosaccharide--protein glycosyltransferase subunit STT3A OS=Homo sapiens GN=STT3A	5
sp|Q8WUM4|PDC6I_HUMAN	Programmed cell death 6-interacting protein OS=Homo sapiens GN=PDCD6IP PE=1 SV=1	7
sp|Q8WUM4-2|PDC6I_HUMAN	Isoform 2 of Programmed cell death 6-interacting protein OS=Homo sapiens GN=PDCD6IP	7
sp|P02533|K1C14_HUMAN	Keratin, type I cytoskeletal 14 OS=Homo sapiens GN=KRT14 PE=1 SV=4	8
P02533	SWISS-PROT:P02533 Tax_Id=9606 Gene_Symbol=KRT14 Keratin, type I cytoskeletal 14	8
sp|P47897|SYQ_HUMAN	Glutamine--tRNA ligase OS=Homo sapiens GN=QARS PE=1 SV=1	7
sp|P47897-2|SYQ_HUMAN	Isoform 2 of Glutamine--tRNA ligase OS=Homo sapiens GN=QARS	7
sp|Q9UHW9-6|S12A6_HUMAN	Isoform 6 of Solute carrier family 12 member 6 OS=Homo sapiens GN=SLC12A6	11
sp|Q9UHW9-2|S12A6_HUMAN	Isoform 2 of Solute carrier family 12 member 6 OS=Homo sapiens GN=SLC12A6	11
sp|Q9UHW9|S12A6_HUMAN	Solute carrier family 12 member 6 OS=Homo sapiens GN=SLC12A6 PE=1 SV=2	10
sp|Q9UHW9-5|S12A6_HUMAN	Isoform 5 of Solute carrier family 12 member 6 OS=Homo sapiens GN=SLC12A6	10
sp|Q9UHW9-4|S12A6_HUMAN	Isoform 4 of Solute carrier family 12 member 6 OS=Homo sapiens GN=SLC12A6	10
sp|Q9UHW9-3|S12A6_HUMAN	Isoform 3 of Solute carrier family 12 member 6 OS=Homo sapiens GN=SLC12A6	10
tr|A0A0A0MSD6|A0A0A0MSD6_HUMAN	Teneurin-3 OS=Homo sapiens GN=TENM3 PE=4 SV=1	6
sp|Q9P273|TEN3_HUMAN	Teneurin-3 OS=Homo sapiens GN=TENM3 PE=2 SV=3	6
sp|Q9ULH0|KDIS_HUMAN	Kinase D-interacting substrate of 220 kDa OS=Homo sapiens GN=KIDINS220 PE=1 SV=3	6
sp|Q9ULH0-4|KDIS_HUMAN	Isoform 4 of Kinase D-interacting substrate of 220 kDa OS=Homo sapiens GN=KIDINS220	6
sp|Q9ULH0-2|KDIS_HUMAN	Isoform 2 of Kinase D-interacting substrate of 220 kDa OS=Homo sapiens GN=KIDINS220	6
sp|Q15645|PCH2_HUMAN	Pachytene checkpoint protein 2 homolog OS=Homo sapiens GN=TRIP13 PE=1 SV=2	6
sp|Q16563-2|SYPL1_HUMAN	Isoform 2 of Synaptophysin-like protein 1 OS=Homo sapiens GN=SYPL1	6
sp|Q16563|SYPL1_HUMAN	Synaptophysin-like protein 1 OS=Homo sapiens GN=SYPL1 PE=1 SV=1	6
tr|C9JYN0|C9JYN0_HUMAN	Synaptophysin-like protein 1 OS=Homo sapiens GN=SYPL1 PE=1 SV=1	5
sp|Q9GZU1|MCLN1_HUMAN	Mucolipin-1 OS=Homo sapiens GN=MCOLN1 PE=1 SV=1	9
sp|P30837|AL1B1_HUMAN	Aldehyde dehydrogenase X, mitochondrial OS=Homo sapiens GN=ALDH1B1 PE=1 SV=3	7
sp|P35606|COPB2_HUMAN	Coatomer subunit beta' OS=Homo sapiens GN=COPB2 PE=1 SV=2	5
sp|P35606-2|COPB2_HUMAN	Isoform 2 of Coatomer subunit beta' OS=Homo sapiens GN=COPB2	5
tr|F8VPD4|F8VPD4_HUMAN	CAD protein OS=Homo sapiens GN=CAD PE=1 SV=1	5
sp|P27708|PYR1_HUMAN	CAD protein OS=Homo sapiens GN=CAD PE=1 SV=3	5
tr|B1AJQ6|B1AJQ6_HUMAN	Syntaxin-12 (Fragment) OS=Homo sapiens GN=STX12 PE=1 SV=2	6
sp|Q86Y82|STX12_HUMAN	Syntaxin-12 OS=Homo sapiens GN=STX12 PE=1 SV=1	6
sp|Q14739|LBR_HUMAN	Lamin-B receptor OS=Homo sapiens GN=LBR PE=1 SV=2	5
Q03247	SWISS-PROT:Q03247 (Bos taurus) Apolipoprotein E precursor	5
sp|Q99653|CHP1_HUMAN	Calcineurin B homologous protein 1 OS=Homo sapiens GN=CHP1 PE=1 SV=3	6
sp|Q9ULI3|HEG1_HUMAN	Protein HEG homolog 1 OS=Homo sapiens GN=HEG1 PE=1 SV=3	6
sp|Q9Y289|SC5A6_HUMAN	Sodium-dependent multivitamin transporter OS=Homo sapiens GN=SLC5A6 PE=2 SV=2	6
sp|P33993|MCM7_HUMAN	DNA replication licensing factor MCM7 OS=Homo sapiens GN=MCM7 PE=1 SV=4	6
tr|E7ERJ7|E7ERJ7_HUMAN	Polyadenylate-binding protein 1 OS=Homo sapiens GN=PABPC1 PE=1 SV=1	6
tr|A0A087WTT1|A0A087WTT1_HUMAN	Polyadenylate-binding protein 1 OS=Homo sapiens GN=PABPC1 PE=1 SV=1	6
sp|P11940|PABP1_HUMAN	Polyadenylate-binding protein 1 OS=Homo sapiens GN=PABPC1 PE=1 SV=2	6
sp|P11940-2|PABP1_HUMAN	Isoform 2 of Polyadenylate-binding protein 1 OS=Homo sapiens GN=PABPC1	6
tr|E7EQV3|E7EQV3_HUMAN	Polyadenylate-binding protein 1 OS=Homo sapiens GN=PABPC1 PE=1 SV=1	5
sp|Q8NC42|RN149_HUMAN	E3 ubiquitin-protein ligase RNF149 OS=Homo sapiens GN=RNF149 PE=2 SV=2	5
tr|F8WCD0|F8WCD0_HUMAN	E3 ubiquitin-protein ligase RNF149 OS=Homo sapiens GN=RNF149 PE=4 SV=1	4
sp|O00264|PGRC1_HUMAN	Membrane-associated progesterone receptor component 1 OS=Homo sapiens GN=PGRMC1 PE=1 SV=3	6
sp|Q96Q45|TM237_HUMAN	Transmembrane protein 237 OS=Homo sapiens GN=TMEM237 PE=1 SV=2	7
sp|Q96Q45-5|TM237_HUMAN	Isoform 5 of Transmembrane protein 237 OS=Homo sapiens GN=TMEM237	7
sp|Q96Q45-3|TM237_HUMAN	Isoform 3 of Transmembrane protein 237 OS=Homo sapiens GN=TMEM237	7
sp|Q96Q45-2|TM237_HUMAN	Isoform 2 of Transmembrane protein 237 OS=Homo sapiens GN=TMEM237	7
tr|A0A087WWU1|A0A087WWU1_HUMAN	Transmembrane protein 237 OS=Homo sapiens GN=TMEM237 PE=4 SV=1	6
P00761	SWISS-PROT:P00761|TRYP_PIG Trypsin - Sus scrofa (Pig).	32
sp|P21796|VDAC1_HUMAN	Voltage-dependent anion-selective channel protein 1 OS=Homo sapiens GN=VDAC1 PE=1 SV=2	7
sp|P27824|CALX_HUMAN	Calnexin OS=Homo sapiens GN=CANX PE=1 SV=2	7
sp|P27824-2|CALX_HUMAN	Isoform 2 of Calnexin OS=Homo sapiens GN=CANX	7
tr|H3BST5|H3BST5_HUMAN	Mitochondrial Rho GTPase 2 (Fragment) OS=Homo sapiens GN=RHOT2 PE=1 SV=2	6
sp|Q8IXI1|MIRO2_HUMAN	Mitochondrial Rho GTPase 2 OS=Homo sapiens GN=RHOT2 PE=1 SV=2	6
tr|I3L2C6|I3L2C6_HUMAN	Mitochondrial Rho GTPase 2 (Fragment) OS=Homo sapiens GN=RHOT2 PE=1 SV=1	5
sp|P19338|NUCL_HUMAN	Nucleolin OS=Homo sapiens GN=NCL PE=1 SV=3	6
sp|Q9UNK0|STX8_HUMAN	Syntaxin-8 OS=Homo sapiens GN=STX8 PE=1 SV=2	7
Q1RMK2	TREMBL:Q1RMK2 (Bos taurus) IGHM protein	6
tr|B4DY26|B4DY26_HUMAN	TGF-beta receptor type-1 OS=Homo sapiens GN=TGFBR1 PE=1 SV=1	6
sp|P36897|TGFR1_HUMAN	TGF-beta receptor type-1 OS=Homo sapiens GN=TGFBR1 PE=1 SV=1	6
sp|P36897-3|TGFR1_HUMAN	Isoform 3 of TGF-beta receptor type-1 OS=Homo sapiens GN=TGFBR1	6
sp|P36897-2|TGFR1_HUMAN	Isoform 2 of TGF-beta receptor type-1 OS=Homo sapiens GN=TGFBR1	6
sp|P62701|RS4X_HUMAN	40S ribosomal protein S4, X isoform OS=Homo sapiens GN=RPS4X PE=1 SV=2	6
sp|Q9NUE0|ZDH18_HUMAN	Palmitoyltransferase ZDHHC18 OS=Homo sapiens GN=ZDHHC18 PE=2 SV=2	5
tr|A0A087WY96|A0A087WY96_HUMAN	Transporter OS=Homo sapiens GN=SLC6A6 PE=3 SV=1	7
sp|P31641|SC6A6_HUMAN	Sodium- and chloride-dependent taurine transporter OS=Homo sapiens GN=SLC6A6 PE=1 SV=2	7
sp|P08670|VIME_HUMAN	Vimentin OS=Homo sapiens GN=VIM PE=1 SV=4	6
tr|B0YJC4|B0YJC4_HUMAN	Vimentin OS=Homo sapiens GN=VIM PE=1 SV=1	5
sp|P06280|AGAL_HUMAN	Alpha-galactosidase A OS=Homo sapiens GN=GLA PE=1 SV=1	4
sp|Q9NPF0|CD320_HUMAN	CD320 antigen OS=Homo sapiens GN=CD320 PE=1 SV=1	6
Q9TRI1	TREMBL:Q9TRI1 (Bos taurus) similar to inter-alpha-trypsin inhibitor heavy chain2	5
sp|Q99808|S29A1_HUMAN	Equilibrative nucleoside transporter 1 OS=Homo sapiens GN=SLC29A1 PE=1 SV=3	7
sp|Q99808-2|S29A1_HUMAN	Isoform 2 of Equilibrative nucleoside transporter 1 OS=Homo sapiens GN=SLC29A1	7
tr|C9J7E5|C9J7E5_HUMAN	Uncharacterized protein OS=Homo sapiens GN=TNPO3 PE=1 SV=1	6
sp|Q9Y5L0|TNPO3_HUMAN	Transportin-3 OS=Homo sapiens GN=TNPO3 PE=1 SV=3	6
sp|Q9Y5L0-3|TNPO3_HUMAN	Isoform 3 of Transportin-3 OS=Homo sapiens GN=TNPO3	6
sp|Q9Y5L0-1|TNPO3_HUMAN	Isoform 1 of Transportin-3 OS=Homo sapiens GN=TNPO3	6
tr|E9PFH4|E9PFH4_HUMAN	Transportin-3 OS=Homo sapiens GN=TNPO3 PE=1 SV=1	6
sp|Q9Y5L0-5|TNPO3_HUMAN	Isoform 4 of Transportin-3 OS=Homo sapiens GN=TNPO3	5
sp|Q53GQ0|DHB12_HUMAN	Estradiol 17-beta-dehydrogenase 12 OS=Homo sapiens GN=HSD17B12 PE=1 SV=2	5
sp|O94886|CSCL1_HUMAN	CSC1-like protein 1 OS=Homo sapiens GN=TMEM63A PE=2 SV=3	5
P00735	SWISS-PROT:P00735 (Bos taurus) Prothrombin precursor (Fragment)	5
sp|P50402|EMD_HUMAN	Emerin OS=Homo sapiens GN=EMD PE=1 SV=1	4
sp|Q5ZPR3|CD276_HUMAN	CD276 antigen OS=Homo sapiens GN=CD276 PE=1 SV=1	7
sp|Q5ZPR3-4|CD276_HUMAN	Isoform 4 of CD276 antigen OS=Homo sapiens GN=CD276	7
sp|Q5ZPR3-3|CD276_HUMAN	Isoform 3 of CD276 antigen OS=Homo sapiens GN=CD276	7
sp|Q9UEU0|VTI1B_HUMAN	Vesicle transport through interaction with t-SNAREs homolog 1B OS=Homo sapiens GN=VTI1B PE=1 SV=3	5
sp|P42677|RS27_HUMAN	40S ribosomal protein S27 OS=Homo sapiens GN=RPS27 PE=1 SV=3	7
tr|Q5T4L4|Q5T4L4_HUMAN	40S ribosomal protein S27 OS=Homo sapiens GN=RPS27 PE=1 SV=1	6
sp|Q7L523|RRAGA_HUMAN	Ras-related GTP-binding protein A OS=Homo sapiens GN=RRAGA PE=1 SV=1	6
sp|Q5VZM2-2|RRAGB_HUMAN	Isoform 2 of Ras-related GTP-binding protein B OS=Homo sapiens GN=RRAGB	6
tr|D6RAA6|D6RAA6_HUMAN	Transmembrane protein 33 (Fragment) OS=Homo sapiens GN=TMEM33 PE=1 SV=1	6
sp|P57088|TMM33_HUMAN	Transmembrane protein 33 OS=Homo sapiens GN=TMEM33 PE=1 SV=2	6
sp|P24666|PPAC_HUMAN	Low molecular weight phosphotyrosine protein phosphatase OS=Homo sapiens GN=ACP1 PE=1 SV=3	5
tr|G5E9R5|G5E9R5_HUMAN	Acid phosphatase 1, soluble, isoform CRA_d OS=Homo sapiens GN=ACP1 PE=1 SV=1	4
sp|P24666-4|PPAC_HUMAN	Isoform 4 of Low molecular weight phosphotyrosine protein phosphatase OS=Homo sapiens GN=ACP1	4
tr|A0A087WVQ6|A0A087WVQ6_HUMAN	Clathrin heavy chain OS=Homo sapiens GN=CLTC PE=1 SV=1	5
sp|Q00610|CLH1_HUMAN	Clathrin heavy chain 1 OS=Homo sapiens GN=CLTC PE=1 SV=5	5
sp|Q00610-2|CLH1_HUMAN	Isoform 2 of Clathrin heavy chain 1 OS=Homo sapiens GN=CLTC	5
sp|Q96J84|KIRR1_HUMAN	Kin of IRRE-like protein 1 OS=Homo sapiens GN=KIRREL PE=1 SV=2	5
sp|Q96J84-2|KIRR1_HUMAN	Isoform 2 of Kin of IRRE-like protein 1 OS=Homo sapiens GN=KIRREL	5
tr|B4DN67|B4DN67_HUMAN	Kin of IRRE-like protein 1 OS=Homo sapiens GN=KIRREL PE=2 SV=1	4
sp|P54802|ANAG_HUMAN	Alpha-N-acetylglucosaminidase OS=Homo sapiens GN=NAGLU PE=1 SV=2	5
sp|Q8N697|S15A4_HUMAN	Solute carrier family 15 member 4 OS=Homo sapiens GN=SLC15A4 PE=2 SV=1	7
sp|P11586|C1TC_HUMAN	C-1-tetrahydrofolate synthase, cytoplasmic OS=Homo sapiens GN=MTHFD1 PE=1 SV=3	4
tr|F5H2F4|F5H2F4_HUMAN	C-1-tetrahydrofolate synthase, cytoplasmic OS=Homo sapiens GN=MTHFD1 PE=1 SV=1	4
tr|S4R3Q9|S4R3Q9_HUMAN	Mitochondrial inner membrane protein OXA1L OS=Homo sapiens GN=OXA1L PE=1 SV=1	5
tr|J3KNA0|J3KNA0_HUMAN	Mitochondrial inner membrane protein OXA1L OS=Homo sapiens GN=OXA1L PE=1 SV=1	5
sp|Q15070|OXA1L_HUMAN	Mitochondrial inner membrane protein OXA1L OS=Homo sapiens GN=OXA1L PE=1 SV=3	5
sp|Q15070-2|OXA1L_HUMAN	Isoform 2 of Mitochondrial inner membrane protein OXA1L OS=Homo sapiens GN=OXA1L	5
tr|E7EVY0|E7EVY0_HUMAN	Mitochondrial inner membrane protein OXA1L OS=Homo sapiens GN=OXA1L PE=1 SV=1	5
sp|P02538|K2C6A_HUMAN	Keratin, type II cytoskeletal 6A OS=Homo sapiens GN=KRT6A PE=1 SV=3	7
P04259	SWISS-PROT:P04259 Tax_Id=9606 Gene_Symbol=KRT6B Keratin, type II cytoskeletal 6B	7
P02538	SWISS-PROT:P02538 Tax_Id=9606 Gene_Symbol=KRT6A Keratin, type II cytoskeletal 6A	7
sp|P48668|K2C6C_HUMAN	Keratin, type II cytoskeletal 6C OS=Homo sapiens GN=KRT6C PE=1 SV=3	7
P48668	SWISS-PROT:P48668 Tax_Id=9606 Gene_Symbol=KRT6C Keratin, type II cytoskeletal 6C	7
sp|P15880|RS2_HUMAN	40S ribosomal protein S2 OS=Homo sapiens GN=RPS2 PE=1 SV=2	6
tr|H0YEN5|H0YEN5_HUMAN	40S ribosomal protein S2 (Fragment) OS=Homo sapiens GN=RPS2 PE=1 SV=1	6
tr|E9PQD7|E9PQD7_HUMAN	40S ribosomal protein S2 OS=Homo sapiens GN=RPS2 PE=1 SV=1	5
sp|Q8TEX9|IPO4_HUMAN	Importin-4 OS=Homo sapiens GN=IPO4 PE=1 SV=2	5
sp|Q8TEX9-2|IPO4_HUMAN	Isoform 2 of Importin-4 OS=Homo sapiens GN=IPO4	5
sp|Q9H3U1|UN45A_HUMAN	Protein unc-45 homolog A OS=Homo sapiens GN=UNC45A PE=1 SV=1	5
sp|Q9H3U1-2|UN45A_HUMAN	Isoform 2 of Protein unc-45 homolog A OS=Homo sapiens GN=UNC45A	5
sp|O75947|ATP5H_HUMAN	ATP synthase subunit d, mitochondrial OS=Homo sapiens GN=ATP5H PE=1 SV=3	5
sp|P18085|ARF4_HUMAN	ADP-ribosylation factor 4 OS=Homo sapiens GN=ARF4 PE=1 SV=3	6
tr|C9JAK5|C9JAK5_HUMAN	ADP-ribosylation factor 4 OS=Homo sapiens GN=ARF4 PE=1 SV=1	5
sp|Q8WUM9|S20A1_HUMAN	Sodium-dependent phosphate transporter 1 OS=Homo sapiens GN=SLC20A1 PE=1 SV=1	5
tr|F8W8D8|F8W8D8_HUMAN	Plastin-3 OS=Homo sapiens GN=PLS3 PE=1 SV=1	5
tr|A0A0A0MSQ0|A0A0A0MSQ0_HUMAN	Plastin-3 OS=Homo sapiens GN=PLS3 PE=4 SV=1	5
sp|P13797|PLST_HUMAN	Plastin-3 OS=Homo sapiens GN=PLS3 PE=1 SV=4	5
sp|P13797-3|PLST_HUMAN	Isoform 3 of Plastin-3 OS=Homo sapiens GN=PLS3	5
sp|P13797-2|PLST_HUMAN	Isoform 2 of Plastin-3 OS=Homo sapiens GN=PLS3	5
sp|Q13797|ITA9_HUMAN	Integrin alpha-9 OS=Homo sapiens GN=ITGA9 PE=1 SV=2	4
sp|Q9NUM4|T106B_HUMAN	Transmembrane protein 106B OS=Homo sapiens GN=TMEM106B PE=1 SV=2	5
sp|Q9Y397|ZDHC9_HUMAN	Palmitoyltransferase ZDHHC9 OS=Homo sapiens GN=ZDHHC9 PE=1 SV=2	5
sp|P26373|RL13_HUMAN	60S ribosomal protein L13 OS=Homo sapiens GN=RPL13 PE=1 SV=4	5
tr|M0R116|M0R116_HUMAN	Sodium/potassium-transporting ATPase subunit alpha-3 OS=Homo sapiens GN=ATP1A3 PE=1 SV=1	26
tr|A0A0A0MT26|A0A0A0MT26_HUMAN	Sodium/potassium-transporting ATPase subunit alpha-3 OS=Homo sapiens GN=ATP1A3 PE=4 SV=1	26
sp|P13637|AT1A3_HUMAN	Sodium/potassium-transporting ATPase subunit alpha-3 OS=Homo sapiens GN=ATP1A3 PE=1 SV=3	26
sp|P13637-3|AT1A3_HUMAN	Isoform 3 of Sodium/potassium-transporting ATPase subunit alpha-3 OS=Homo sapiens GN=ATP1A3	26
sp|P13637-2|AT1A3_HUMAN	Isoform 2 of Sodium/potassium-transporting ATPase subunit alpha-3 OS=Homo sapiens GN=ATP1A3	26
tr|E9PCA1|E9PCA1_HUMAN	T-complex protein 1 subunit epsilon OS=Homo sapiens GN=CCT5 PE=1 SV=1	7
tr|B7ZAR1|B7ZAR1_HUMAN	T-complex protein 1 subunit epsilon OS=Homo sapiens GN=CCT5 PE=1 SV=1	7
sp|P48643|TCPE_HUMAN	T-complex protein 1 subunit epsilon OS=Homo sapiens GN=CCT5 PE=1 SV=1	7
tr|E7ENZ3|E7ENZ3_HUMAN	T-complex protein 1 subunit epsilon OS=Homo sapiens GN=CCT5 PE=1 SV=1	7
sp|P48643-2|TCPE_HUMAN	Isoform 2 of T-complex protein 1 subunit epsilon OS=Homo sapiens GN=CCT5	7
sp|Q9Y285|SYFA_HUMAN	Phenylalanine--tRNA ligase alpha subunit OS=Homo sapiens GN=FARSA PE=1 SV=3	5
sp|Q9Y285-2|SYFA_HUMAN	Isoform 2 of Phenylalanine--tRNA ligase alpha subunit OS=Homo sapiens GN=FARSA	5
tr|K7ER00|K7ER00_HUMAN	Phenylalanine--tRNA ligase alpha subunit OS=Homo sapiens GN=FARSA PE=1 SV=1	4
sp|P19022|CADH2_HUMAN	Cadherin-2 OS=Homo sapiens GN=CDH2 PE=1 SV=4	7
sp|P19022-2|CADH2_HUMAN	Isoform 2 of Cadherin-2 OS=Homo sapiens GN=CDH2	7
tr|Q96C32|Q96C32_HUMAN	Polyubiquitin-C OS=Homo sapiens GN=UBC PE=2 SV=1	6
tr|Q5PY61|Q5PY61_HUMAN	Polyubiquitin-C OS=Homo sapiens GN=UBC PE=2 SV=1	6
tr|J3QTR3|J3QTR3_HUMAN	Ubiquitin (Fragment) OS=Homo sapiens GN=RPS27A PE=1 SV=1	6
tr|J3QS39|J3QS39_HUMAN	Ubiquitin (Fragment) OS=Homo sapiens GN=UBB PE=4 SV=1	6
tr|J3QKN0|J3QKN0_HUMAN	Ubiquitin (Fragment) OS=Homo sapiens GN=UBB PE=4 SV=1	6
tr|F5H747|F5H747_HUMAN	Polyubiquitin-C (Fragment) OS=Homo sapiens GN=UBC PE=1 SV=3	6
tr|F5H6Q2|F5H6Q2_HUMAN	Polyubiquitin-C (Fragment) OS=Homo sapiens GN=UBC PE=4 SV=3	6
tr|F5H388|F5H388_HUMAN	Polyubiquitin-C (Fragment) OS=Homo sapiens GN=UBC PE=4 SV=1	6
tr|F5H2Z3|F5H2Z3_HUMAN	Polyubiquitin-C (Fragment) OS=Homo sapiens GN=UBC PE=4 SV=1	6
tr|F5H265|F5H265_HUMAN	Polyubiquitin-C (Fragment) OS=Homo sapiens GN=UBC PE=4 SV=1	6
tr|F5GYU3|F5GYU3_HUMAN	Polyubiquitin-C (Fragment) OS=Homo sapiens GN=UBC PE=4 SV=1	6
tr|F5GXK7|F5GXK7_HUMAN	Polyubiquitin-C (Fragment) OS=Homo sapiens GN=UBC PE=4 SV=2	6
tr|B4DV12|B4DV12_HUMAN	Ubiquitin OS=Homo sapiens GN=UBB PE=2 SV=1	6
sp|P62987|RL40_HUMAN	Ubiquitin-60S ribosomal protein L40 OS=Homo sapiens GN=UBA52 PE=1 SV=2	6
sp|P62979|RS27A_HUMAN	Ubiquitin-40S ribosomal protein S27a OS=Homo sapiens GN=RPS27A PE=1 SV=2	6
sp|P0CG48|UBC_HUMAN	Polyubiquitin-C OS=Homo sapiens GN=UBC PE=1 SV=3	6
sp|P0CG47|UBB_HUMAN	Polyubiquitin-B OS=Homo sapiens GN=UBB PE=1 SV=1	6
tr|M0R1V7|M0R1V7_HUMAN	Ubiquitin-60S ribosomal protein L40 (Fragment) OS=Homo sapiens GN=UBA52 PE=4 SV=1	5
tr|A0A087WV77|A0A087WV77_HUMAN	Ubiquitin-40S ribosomal protein S27a OS=Homo sapiens GN=RPS27A PE=4 SV=1	5
sp|Q9H0X4|ITFG3_HUMAN	Protein ITFG3 OS=Homo sapiens GN=ITFG3 PE=1 SV=1	6
tr|B4DGG1|B4DGG1_HUMAN	Uncharacterized protein OS=Homo sapiens PE=2 SV=1	5
sp|Q9H0X4-2|ITFG3_HUMAN	Isoform 2 of Protein ITFG3 OS=Homo sapiens GN=ITFG3	5
tr|D3DSM6|D3DSM6_HUMAN	Folate transporter 1 OS=Homo sapiens GN=SLC19A1 PE=1 SV=1	4
sp|P41440|S19A1_HUMAN	Folate transporter 1 OS=Homo sapiens GN=SLC19A1 PE=1 SV=3	4
sp|Q16531|DDB1_HUMAN	DNA damage-binding protein 1 OS=Homo sapiens GN=DDB1 PE=1 SV=1	4
tr|F5GY55|F5GY55_HUMAN	Uncharacterized protein OS=Homo sapiens GN=DDB1 PE=1 SV=1	3
sp|P63244|GBLP_HUMAN	Guanine nucleotide-binding protein subunit beta-2-like 1 OS=Homo sapiens GN=GNB2L1 PE=1 SV=3	5
tr|J3KPE3|J3KPE3_HUMAN	Guanine nucleotide-binding protein subunit beta-2-like 1 OS=Homo sapiens GN=GNB2L1 PE=1 SV=1	4
tr|H0YAF8|H0YAF8_HUMAN	Guanine nucleotide-binding protein subunit beta-2-like 1 (Fragment) OS=Homo sapiens GN=GNB2L1 PE=1 SV=1	4
tr|H0Y8W2|H0Y8W2_HUMAN	Guanine nucleotide-binding protein subunit beta-2-like 1 (Fragment) OS=Homo sapiens GN=GNB2L1 PE=1 SV=1	4
sp|Q5JWF2|GNAS1_HUMAN	Guanine nucleotide-binding protein G(s) subunit alpha isoforms XLas OS=Homo sapiens GN=GNAS PE=1 SV=2	5
sp|Q5JWF2-2|GNAS1_HUMAN	Isoform XLas-2 of Guanine nucleotide-binding protein G(s) subunit alpha isoforms XLas OS=Homo sapiens GN=GNAS	5
sp|P63092|GNAS2_HUMAN	Guanine nucleotide-binding protein G(s) subunit alpha isoforms short OS=Homo sapiens GN=GNAS PE=1 SV=1	5
sp|P63092-4|GNAS2_HUMAN	Isoform 4 of Guanine nucleotide-binding protein G(s) subunit alpha isoforms short OS=Homo sapiens GN=GNAS	5
sp|P63092-3|GNAS2_HUMAN	Isoform 3 of Guanine nucleotide-binding protein G(s) subunit alpha isoforms short OS=Homo sapiens GN=GNAS	5
sp|P63092-2|GNAS2_HUMAN	Isoform Gnas-2 of Guanine nucleotide-binding protein G(s) subunit alpha isoforms short OS=Homo sapiens GN=GNAS	5
sp|Q9HD45|TM9S3_HUMAN	Transmembrane 9 superfamily member 3 OS=Homo sapiens GN=TM9SF3 PE=1 SV=2	6
sp|P51570|GALK1_HUMAN	Galactokinase OS=Homo sapiens GN=GALK1 PE=1 SV=1	5
sp|P51570-2|GALK1_HUMAN	Isoform 2 of Galactokinase OS=Homo sapiens GN=GALK1	5
sp|P62269|RS18_HUMAN	40S ribosomal protein S18 OS=Homo sapiens GN=RPS18 PE=1 SV=3	5
sp|Q6YHK3|CD109_HUMAN	CD109 antigen OS=Homo sapiens GN=CD109 PE=1 SV=2	6
sp|Q6YHK3-4|CD109_HUMAN	Isoform 4 of CD109 antigen OS=Homo sapiens GN=CD109	6
sp|Q6YHK3-2|CD109_HUMAN	Isoform 2 of CD109 antigen OS=Homo sapiens GN=CD109	6
sp|P62263|RS14_HUMAN	40S ribosomal protein S14 OS=Homo sapiens GN=RPS14 PE=1 SV=3	5
tr|H0YB22|H0YB22_HUMAN	40S ribosomal protein S14 (Fragment) OS=Homo sapiens GN=RPS14 PE=1 SV=1	4
tr|E5RH77|E5RH77_HUMAN	40S ribosomal protein S14 OS=Homo sapiens GN=RPS14 PE=1 SV=1	4
tr|I3L0L6|I3L0L6_HUMAN	E3 ubiquitin-protein ligase RNF167 OS=Homo sapiens GN=RNF167 PE=4 SV=1	4
sp|Q9H6Y7|RN167_HUMAN	E3 ubiquitin-protein ligase RNF167 OS=Homo sapiens GN=RNF167 PE=1 SV=1	4
sp|Q96J02|ITCH_HUMAN	E3 ubiquitin-protein ligase Itchy homolog OS=Homo sapiens GN=ITCH PE=1 SV=2	5
sp|Q96J02-3|ITCH_HUMAN	Isoform 3 of E3 ubiquitin-protein ligase Itchy homolog OS=Homo sapiens GN=ITCH	5
sp|Q96J02-2|ITCH_HUMAN	Isoform 2 of E3 ubiquitin-protein ligase Itchy homolog OS=Homo sapiens GN=ITCH	5
tr|B4DGU4|B4DGU4_HUMAN	Catenin beta-1 OS=Homo sapiens GN=CTNNB1 PE=1 SV=1	8
sp|P35222|CTNB1_HUMAN	Catenin beta-1 OS=Homo sapiens GN=CTNNB1 PE=1 SV=1	8
sp|Q9UNE7|CHIP_HUMAN	E3 ubiquitin-protein ligase CHIP OS=Homo sapiens GN=STUB1 PE=1 SV=2	5
sp|Q9UNE7-2|CHIP_HUMAN	Isoform 2 of E3 ubiquitin-protein ligase CHIP OS=Homo sapiens GN=STUB1	4
sp|Q9Y383|LC7L2_HUMAN	Putative RNA-binding protein Luc7-like 2 OS=Homo sapiens GN=LUC7L2 PE=1 SV=2	5
sp|Q9Y383-3|LC7L2_HUMAN	Isoform 3 of Putative RNA-binding protein Luc7-like 2 OS=Homo sapiens GN=LUC7L2	4
sp|Q9Y383-2|LC7L2_HUMAN	Isoform 2 of Putative RNA-binding protein Luc7-like 2 OS=Homo sapiens GN=LUC7L2	4
sp|Q96HJ9-2|CG055_HUMAN	Isoform 2 of UPF0562 protein C7orf55 OS=Homo sapiens GN=C7orf55	4
sp|Q9Y679|AUP1_HUMAN	Ancient ubiquitous protein 1 OS=Homo sapiens GN=AUP1 PE=1 SV=1	6
sp|Q9Y679-2|AUP1_HUMAN	Isoform Short of Ancient ubiquitous protein 1 OS=Homo sapiens GN=AUP1	6
tr|J3KMZ9|J3KMZ9_HUMAN	Low-density lipoprotein receptor (Fragment) OS=Homo sapiens GN=LDLR PE=1 SV=1	5
tr|H0YMD1|H0YMD1_HUMAN	Low-density lipoprotein receptor OS=Homo sapiens GN=LDLR PE=1 SV=1	5
sp|P01130|LDLR_HUMAN	Low-density lipoprotein receptor OS=Homo sapiens GN=LDLR PE=1 SV=1	5
sp|P01130-6|LDLR_HUMAN	Isoform 6 of Low-density lipoprotein receptor OS=Homo sapiens GN=LDLR	5
sp|P01130-5|LDLR_HUMAN	Isoform 5 of Low-density lipoprotein receptor OS=Homo sapiens GN=LDLR	5
sp|P01130-4|LDLR_HUMAN	Isoform 4 of Low-density lipoprotein receptor OS=Homo sapiens GN=LDLR	5
sp|P01130-3|LDLR_HUMAN	Isoform 3 of Low-density lipoprotein receptor OS=Homo sapiens GN=LDLR	5
sp|P01130-2|LDLR_HUMAN	Isoform 2 of Low-density lipoprotein receptor OS=Homo sapiens GN=LDLR	5
sp|Q01650|LAT1_HUMAN	Large neutral amino acids transporter small subunit 1 OS=Homo sapiens GN=SLC7A5 PE=1 SV=2	8
Q3SZ57	SWISS-PROT:Q3SZ57 (Bos taurus) Alpha-fetoprotein precursor	4
sp|Q9Y277|VDAC3_HUMAN	Voltage-dependent anion-selective channel protein 3 OS=Homo sapiens GN=VDAC3 PE=1 SV=1	6
sp|Q9Y277-2|VDAC3_HUMAN	Isoform 2 of Voltage-dependent anion-selective channel protein 3 OS=Homo sapiens GN=VDAC3	5
sp|P40227|TCPZ_HUMAN	T-complex protein 1 subunit zeta OS=Homo sapiens GN=CCT6A PE=1 SV=3	5
sp|P40227-2|TCPZ_HUMAN	Isoform 2 of T-complex protein 1 subunit zeta OS=Homo sapiens GN=CCT6A	5
sp|P20645|MPRD_HUMAN	Cation-dependent mannose-6-phosphate receptor OS=Homo sapiens GN=M6PR PE=1 SV=1	4
tr|F5GX30|F5GX30_HUMAN	Cation-dependent mannose-6-phosphate receptor OS=Homo sapiens GN=M6PR PE=1 SV=2	3
sp|Q9NVI7-2|ATD3A_HUMAN	Isoform 2 of ATPase family AAA domain-containing protein 3A OS=Homo sapiens GN=ATAD3A	4
tr|H0Y2W2|H0Y2W2_HUMAN	ATPase family AAA domain-containing protein 3A (Fragment) OS=Homo sapiens GN=ATAD3A PE=1 SV=1	4
sp|Q9NVI7-3|ATD3A_HUMAN	Isoform 3 of ATPase family AAA domain-containing protein 3A OS=Homo sapiens GN=ATAD3A	4
sp|P11166|GTR1_HUMAN	Solute carrier family 2, facilitated glucose transporter member 1 OS=Homo sapiens GN=SLC2A1 PE=1 SV=2	5
tr|C9JIM8|C9JIM8_HUMAN	Solute carrier family 2, facilitated glucose transporter member 1 (Fragment) OS=Homo sapiens GN=SLC2A1 PE=1 SV=3	4
sp|P55082|MFAP3_HUMAN	Microfibril-associated glycoprotein 3 OS=Homo sapiens GN=MFAP3 PE=2 SV=1	4
sp|P55082-2|MFAP3_HUMAN	Isoform 2 of Microfibril-associated glycoprotein 3 OS=Homo sapiens GN=MFAP3	3
tr|H0YNK6|H0YNK6_HUMAN	Tyrosine-protein kinase receptor TYRO3 OS=Homo sapiens GN=TYRO3 PE=4 SV=1	4
sp|Q06418|TYRO3_HUMAN	Tyrosine-protein kinase receptor TYRO3 OS=Homo sapiens GN=TYRO3 PE=1 SV=1	4
sp|Q92823-4|NRCAM_HUMAN	Isoform 4 of Neuronal cell adhesion molecule OS=Homo sapiens GN=NRCAM	5
tr|F8W775|F8W775_HUMAN	Neuronal cell adhesion molecule OS=Homo sapiens GN=NRCAM PE=4 SV=2	4
tr|C9JYY6|C9JYY6_HUMAN	Neuronal cell adhesion molecule OS=Homo sapiens GN=NRCAM PE=4 SV=3	4
sp|Q92823|NRCAM_HUMAN	Neuronal cell adhesion molecule OS=Homo sapiens GN=NRCAM PE=1 SV=3	4
sp|Q92823-6|NRCAM_HUMAN	Isoform 6 of Neuronal cell adhesion molecule OS=Homo sapiens GN=NRCAM	4
sp|Q92823-5|NRCAM_HUMAN	Isoform 5 of Neuronal cell adhesion molecule OS=Homo sapiens GN=NRCAM	4
sp|Q92823-3|NRCAM_HUMAN	Isoform 3 of Neuronal cell adhesion molecule OS=Homo sapiens GN=NRCAM	4
sp|Q92823-2|NRCAM_HUMAN	Isoform 2 of Neuronal cell adhesion molecule OS=Homo sapiens GN=NRCAM	4
sp|Q9NQC3|RTN4_HUMAN	Reticulon-4 OS=Homo sapiens GN=RTN4 PE=1 SV=2	4
sp|Q9NQC3-5|RTN4_HUMAN	Isoform 5 of Reticulon-4 OS=Homo sapiens GN=RTN4	4
sp|Q9NQC3-2|RTN4_HUMAN	Isoform 2 of Reticulon-4 OS=Homo sapiens GN=RTN4	4
tr|F8W914|F8W914_HUMAN	Reticulon OS=Homo sapiens GN=RTN4 PE=1 SV=1	4
sp|Q9UN37|VPS4A_HUMAN	Vacuolar protein sorting-associated protein 4A OS=Homo sapiens GN=VPS4A PE=1 SV=1	5
tr|I3L4J1|I3L4J1_HUMAN	Uncharacterized protein (Fragment) OS=Homo sapiens PE=4 SV=3	4
sp|P40189|IL6RB_HUMAN	Interleukin-6 receptor subunit beta OS=Homo sapiens GN=IL6ST PE=1 SV=2	5
sp|P40189-3|IL6RB_HUMAN	Isoform 3 of Interleukin-6 receptor subunit beta OS=Homo sapiens GN=IL6ST	5
sp|Q9NQS3|PVRL3_HUMAN	Nectin-3 OS=Homo sapiens GN=PVRL3 PE=1 SV=1	5
sp|O14495|LPP3_HUMAN	Lipid phosphate phosphohydrolase 3 OS=Homo sapiens GN=PPAP2B PE=1 SV=1	4
sp|P24539|AT5F1_HUMAN	ATP synthase F(0) complex subunit B1, mitochondrial OS=Homo sapiens GN=ATP5F1 PE=1 SV=2	6
tr|Q5QNZ2|Q5QNZ2_HUMAN	ATP synthase F(0) complex subunit B1, mitochondrial OS=Homo sapiens GN=ATP5F1 PE=1 SV=1	5
sp|Q5HYK3|COQ5_HUMAN	2-methoxy-6-polyprenyl-1,4-benzoquinol methylase, mitochondrial OS=Homo sapiens GN=COQ5 PE=1 SV=2	4
tr|F8VVX6|F8VVX6_HUMAN	2-methoxy-6-polyprenyl-1,4-benzoquinol methylase, mitochondrial (Fragment) OS=Homo sapiens GN=COQ5 PE=1 SV=1	4
tr|F8VP53|F8VP53_HUMAN	2-methoxy-6-polyprenyl-1,4-benzoquinol methylase, mitochondrial (Fragment) OS=Homo sapiens GN=COQ5 PE=1 SV=1	4
tr|F8VVW7|F8VVW7_HUMAN	2-methoxy-6-polyprenyl-1,4-benzoquinol methylase, mitochondrial (Fragment) OS=Homo sapiens GN=COQ5 PE=1 SV=1	4
sp|Q13873|BMPR2_HUMAN	Bone morphogenetic protein receptor type-2 OS=Homo sapiens GN=BMPR2 PE=1 SV=2	4
Q0V8M9	TREMBL:Q0V8M9;Q9TRI0 (Bos taurus) similar to inter-alpha (globulin) inhibitor H3 isoform 2	5
sp|P22695|QCR2_HUMAN	Cytochrome b-c1 complex subunit 2, mitochondrial OS=Homo sapiens GN=UQCRC2 PE=1 SV=3	4
tr|H3BRG4|H3BRG4_HUMAN	Cytochrome b-c1 complex subunit 2, mitochondrial OS=Homo sapiens GN=UQCRC2 PE=1 SV=1	4
tr|H3BSJ9|H3BSJ9_HUMAN	Cytochrome b-c1 complex subunit 2, mitochondrial OS=Homo sapiens GN=UQCRC2 PE=1 SV=1	3
sp|Q14574|DSC3_HUMAN	Desmocollin-3 OS=Homo sapiens GN=DSC3 PE=1 SV=3	6
sp|Q14574-2|DSC3_HUMAN	Isoform 3B of Desmocollin-3 OS=Homo sapiens GN=DSC3	6
tr|E5RI99|E5RI99_HUMAN	60S ribosomal protein L30 (Fragment) OS=Homo sapiens GN=RPL30 PE=1 SV=1	4
sp|P62888|RL30_HUMAN	60S ribosomal protein L30 OS=Homo sapiens GN=RPL30 PE=1 SV=2	4
sp|P10253|LYAG_HUMAN	Lysosomal alpha-glucosidase OS=Homo sapiens GN=GAA PE=1 SV=4	5
sp|P53007|TXTP_HUMAN	Tricarboxylate transport protein, mitochondrial OS=Homo sapiens GN=SLC25A1 PE=1 SV=2	4
sp|P30041|PRDX6_HUMAN	Peroxiredoxin-6 OS=Homo sapiens GN=PRDX6 PE=1 SV=3	4
tr|H3BLZ8|H3BLZ8_HUMAN	Probable ATP-dependent RNA helicase DDX17 OS=Homo sapiens GN=DDX17 PE=1 SV=1	4
sp|Q92841-2|DDX17_HUMAN	Isoform 3 of Probable ATP-dependent RNA helicase DDX17 OS=Homo sapiens GN=DDX17	4
sp|Q92841|DDX17_HUMAN	Probable ATP-dependent RNA helicase DDX17 OS=Homo sapiens GN=DDX17 PE=1 SV=2	4
sp|Q92841-3|DDX17_HUMAN	Isoform 4 of Probable ATP-dependent RNA helicase DDX17 OS=Homo sapiens GN=DDX17	4
sp|Q92841-1|DDX17_HUMAN	Isoform 2 of Probable ATP-dependent RNA helicase DDX17 OS=Homo sapiens GN=DDX17	4
tr|A0A087WVC6|A0A087WVC6_HUMAN	Receptor-type tyrosine-protein phosphatase eta OS=Homo sapiens GN=PTPRJ PE=4 SV=1	5
tr|A0A087WTK0|A0A087WTK0_HUMAN	Receptor-type tyrosine-protein phosphatase eta OS=Homo sapiens GN=PTPRJ PE=4 SV=1	5
sp|Q12913|PTPRJ_HUMAN	Receptor-type tyrosine-protein phosphatase eta OS=Homo sapiens GN=PTPRJ PE=1 SV=3	5
sp|Q9NP72|RAB18_HUMAN	Ras-related protein Rab-18 OS=Homo sapiens GN=RAB18 PE=1 SV=1	4
tr|A0A087X163|A0A087X163_HUMAN	Ras-related protein Rab-18 OS=Homo sapiens GN=RAB18 PE=1 SV=1	4
sp|Q9NP72-2|RAB18_HUMAN	Isoform 2 of Ras-related protein Rab-18 OS=Homo sapiens GN=RAB18	4
tr|Q5W0J0|Q5W0J0_HUMAN	Ras-related protein Rab-18 OS=Homo sapiens GN=RAB18 PE=1 SV=1	3
sp|P61221|ABCE1_HUMAN	ATP-binding cassette sub-family E member 1 OS=Homo sapiens GN=ABCE1 PE=1 SV=1	5
sp|P53708|ITA8_HUMAN	Integrin alpha-8 OS=Homo sapiens GN=ITGA8 PE=1 SV=3	4
sp|Q969V3|NCLN_HUMAN	Nicalin OS=Homo sapiens GN=NCLN PE=1 SV=2	4
sp|Q969V3-2|NCLN_HUMAN	Isoform 2 of Nicalin OS=Homo sapiens GN=NCLN	4
tr|H7C3P4|H7C3P4_HUMAN	Glucosamine (N-acetyl)-6-sulfatase (Sanfilippo disease IIID), isoform CRA_b OS=Homo sapiens GN=GNS PE=1 SV=1	4
tr|F6S8M0|F6S8M0_HUMAN	N-acetylglucosamine-6-sulfatase OS=Homo sapiens GN=GNS PE=1 SV=1	4
sp|P15586|GNS_HUMAN	N-acetylglucosamine-6-sulfatase OS=Homo sapiens GN=GNS PE=1 SV=3	4
sp|P15586-2|GNS_HUMAN	Isoform 2 of N-acetylglucosamine-6-sulfatase OS=Homo sapiens GN=GNS	4
P12763	SWISS-PROT:P12763 (Bos taurus) Alpha-2-HS-glycoprotein precursor	6
sp|Q8NI60|ADCK3_HUMAN	Chaperone activity of bc1 complex-like, mitochondrial OS=Homo sapiens GN=ADCK3 PE=1 SV=1	4
sp|Q8NI60-3|ADCK3_HUMAN	Isoform 3 of Chaperone activity of bc1 complex-like, mitochondrial OS=Homo sapiens GN=ADCK3	4
sp|P36542|ATPG_HUMAN	ATP synthase subunit gamma, mitochondrial OS=Homo sapiens GN=ATP5C1 PE=1 SV=1	4
sp|P36542-2|ATPG_HUMAN	Isoform Heart of ATP synthase subunit gamma, mitochondrial OS=Homo sapiens GN=ATP5C1	4
sp|O75190|DNJB6_HUMAN	DnaJ homolog subfamily B member 6 OS=Homo sapiens GN=DNAJB6 PE=1 SV=2	5
tr|C9J2C4|C9J2C4_HUMAN	DnaJ homolog subfamily B member 6 (Fragment) OS=Homo sapiens GN=DNAJB6 PE=1 SV=1	4
sp|O75190-3|DNJB6_HUMAN	Isoform C of DnaJ homolog subfamily B member 6 OS=Homo sapiens GN=DNAJB6	4
sp|O75190-2|DNJB6_HUMAN	Isoform B of DnaJ homolog subfamily B member 6 OS=Homo sapiens GN=DNAJB6	4
tr|E9PH18|E9PH18_HUMAN	DnaJ homolog subfamily B member 6 OS=Homo sapiens GN=DNAJB6 PE=1 SV=1	4
tr|H0YFI1|H0YFI1_HUMAN	Ragulator complex protein LAMTOR1 (Fragment) OS=Homo sapiens GN=LAMTOR1 PE=1 SV=1	5
tr|F5H479|F5H479_HUMAN	Ragulator complex protein LAMTOR1 OS=Homo sapiens GN=LAMTOR1 PE=1 SV=1	5
tr|F5H3Y3|F5H3Y3_HUMAN	Ragulator complex protein LAMTOR1 OS=Homo sapiens GN=LAMTOR1 PE=1 SV=1	5
tr|F5GX19|F5GX19_HUMAN	Ragulator complex protein LAMTOR1 OS=Homo sapiens GN=LAMTOR1 PE=1 SV=1	5
sp|Q6IAA8|LTOR1_HUMAN	Ragulator complex protein LAMTOR1 OS=Homo sapiens GN=LAMTOR1 PE=1 SV=2	5
sp|Q9Y287|ITM2B_HUMAN	Integral membrane protein 2B OS=Homo sapiens GN=ITM2B PE=1 SV=1	4
sp|Q9Y287-2|ITM2B_HUMAN	Isoform 2 of Integral membrane protein 2B OS=Homo sapiens GN=ITM2B	3
sp|Q12907|LMAN2_HUMAN	Vesicular integral-membrane protein VIP36 OS=Homo sapiens GN=LMAN2 PE=1 SV=1	4
tr|D6RIU4|D6RIU4_HUMAN	Vesicular integral-membrane protein VIP36 (Fragment) OS=Homo sapiens GN=LMAN2 PE=1 SV=3	3
tr|D6RDX1|D6RDX1_HUMAN	Vesicular integral-membrane protein VIP36 (Fragment) OS=Homo sapiens GN=LMAN2 PE=1 SV=1	3
tr|D6RBV2|D6RBV2_HUMAN	Vesicular integral-membrane protein VIP36 OS=Homo sapiens GN=LMAN2 PE=1 SV=1	3
sp|P18859|ATP5J_HUMAN	ATP synthase-coupling factor 6, mitochondrial OS=Homo sapiens GN=ATP5J PE=1 SV=1	4
sp|P18859-2|ATP5J_HUMAN	Isoform 2 of ATP synthase-coupling factor 6, mitochondrial OS=Homo sapiens GN=ATP5J	4
tr|A8MUH2|A8MUH2_HUMAN	ATP synthase-coupling factor 6, mitochondrial OS=Homo sapiens GN=ATP5J PE=1 SV=1	3
sp|O60279|SUSD5_HUMAN	Sushi domain-containing protein 5 OS=Homo sapiens GN=SUSD5 PE=1 SV=3	4
sp|O15400|STX7_HUMAN	Syntaxin-7 OS=Homo sapiens GN=STX7 PE=1 SV=4	4
sp|O15400-2|STX7_HUMAN	Isoform 2 of Syntaxin-7 OS=Homo sapiens GN=STX7	4
tr|D3YTB5|D3YTB5_HUMAN	Interleukin-1 receptor-associated kinase 1 OS=Homo sapiens GN=IRAK1 PE=1 SV=1	4
sp|P51617|IRAK1_HUMAN	Interleukin-1 receptor-associated kinase 1 OS=Homo sapiens GN=IRAK1 PE=1 SV=2	4
sp|P51617-4|IRAK1_HUMAN	Isoform 4 of Interleukin-1 receptor-associated kinase 1 OS=Homo sapiens GN=IRAK1	4
sp|P51617-3|IRAK1_HUMAN	Isoform 3 of Interleukin-1 receptor-associated kinase 1 OS=Homo sapiens GN=IRAK1	4
sp|P51617-2|IRAK1_HUMAN	Isoform 2 of Interleukin-1 receptor-associated kinase 1 OS=Homo sapiens GN=IRAK1	4
tr|H7C224|H7C224_HUMAN	Interleukin-1 receptor-associated kinase 1 (Fragment) OS=Homo sapiens GN=IRAK1 PE=1 SV=1	3
sp|Q8WVM8|SCFD1_HUMAN	Sec1 family domain-containing protein 1 OS=Homo sapiens GN=SCFD1 PE=1 SV=4	4
sp|Q8WVM8-3|SCFD1_HUMAN	Isoform 3 of Sec1 family domain-containing protein 1 OS=Homo sapiens GN=SCFD1	3
sp|Q8WVM8-2|SCFD1_HUMAN	Isoform 2 of Sec1 family domain-containing protein 1 OS=Homo sapiens GN=SCFD1	3
tr|Q5T6W5|Q5T6W5_HUMAN	Heterogeneous nuclear ribonucleoprotein K OS=Homo sapiens GN=HNRNPK PE=1 SV=1	4
sp|P61978|HNRPK_HUMAN	Heterogeneous nuclear ribonucleoprotein K OS=Homo sapiens GN=HNRNPK PE=1 SV=1	4
sp|P61978-3|HNRPK_HUMAN	Isoform 3 of Heterogeneous nuclear ribonucleoprotein K OS=Homo sapiens GN=HNRNPK	4
sp|P61978-2|HNRPK_HUMAN	Isoform 2 of Heterogeneous nuclear ribonucleoprotein K OS=Homo sapiens GN=HNRNPK	4
tr|Q5T6W2|Q5T6W2_HUMAN	Heterogeneous nuclear ribonucleoprotein K (Fragment) OS=Homo sapiens GN=HNRNPK PE=1 SV=1	3
sp|P49327|FAS_HUMAN	Fatty acid synthase OS=Homo sapiens GN=FASN PE=1 SV=3	5
sp|P33897|ABCD1_HUMAN	ATP-binding cassette sub-family D member 1 OS=Homo sapiens GN=ABCD1 PE=1 SV=2	4
sp|Q86Y56|DAAF5_HUMAN	Dynein assembly factor 5, axonemal OS=Homo sapiens GN=HEATR2 PE=1 SV=4	4
sp|P30050|RL12_HUMAN	60S ribosomal protein L12 OS=Homo sapiens GN=RPL12 PE=1 SV=1	4
sp|P48047|ATPO_HUMAN	ATP synthase subunit O, mitochondrial OS=Homo sapiens GN=ATP5O PE=1 SV=1	5
sp|Q92508|PIEZ1_HUMAN	Piezo-type mechanosensitive ion channel component 1 OS=Homo sapiens GN=PIEZO1 PE=1 SV=4	5
tr|E9PD35|E9PD35_HUMAN	Vascular endothelial growth factor receptor 3 OS=Homo sapiens GN=FLT4 PE=3 SV=1	4
sp|P35916|VGFR3_HUMAN	Vascular endothelial growth factor receptor 3 OS=Homo sapiens GN=FLT4 PE=1 SV=3	4
sp|P35916-1|VGFR3_HUMAN	Isoform 2 of Vascular endothelial growth factor receptor 3 OS=Homo sapiens GN=FLT4	4
sp|Q9UHX1|PUF60_HUMAN	Poly(U)-binding-splicing factor PUF60 OS=Homo sapiens GN=PUF60 PE=1 SV=1	4
sp|Q9UHX1-6|PUF60_HUMAN	Isoform 6 of Poly(U)-binding-splicing factor PUF60 OS=Homo sapiens GN=PUF60	4
sp|Q9UHX1-5|PUF60_HUMAN	Isoform 5 of Poly(U)-binding-splicing factor PUF60 OS=Homo sapiens GN=PUF60	4
sp|Q9UHX1-4|PUF60_HUMAN	Isoform 4 of Poly(U)-binding-splicing factor PUF60 OS=Homo sapiens GN=PUF60	4
sp|Q9UHX1-3|PUF60_HUMAN	Isoform 3 of Poly(U)-binding-splicing factor PUF60 OS=Homo sapiens GN=PUF60	4
sp|Q9UHX1-2|PUF60_HUMAN	Isoform 2 of Poly(U)-binding-splicing factor PUF60 OS=Homo sapiens GN=PUF60	4
sp|O00410|IPO5_HUMAN	Importin-5 OS=Homo sapiens GN=IPO5 PE=1 SV=4	4
sp|O00410-3|IPO5_HUMAN	Isoform 3 of Importin-5 OS=Homo sapiens GN=IPO5	4
tr|H0Y8C6|H0Y8C6_HUMAN	Importin-5 (Fragment) OS=Homo sapiens GN=IPO5 PE=1 SV=1	3
sp|Q8TCT7|SPP2B_HUMAN	Signal peptide peptidase-like 2B OS=Homo sapiens GN=SPPL2B PE=1 SV=2	6
sp|Q8TCT7-4|SPP2B_HUMAN	Isoform 4 of Signal peptide peptidase-like 2B OS=Homo sapiens GN=SPPL2B	5
sp|Q8TCT7-2|SPP2B_HUMAN	Isoform 2 of Signal peptide peptidase-like 2B OS=Homo sapiens GN=SPPL2B	5
tr|A0A087WZ50|A0A087WZ50_HUMAN	Signal peptide peptidase-like 2B OS=Homo sapiens GN=SPPL2B PE=4 SV=1	4
sp|O00400|ACATN_HUMAN	Acetyl-coenzyme A transporter 1 OS=Homo sapiens GN=SLC33A1 PE=1 SV=1	4
tr|J3KPS0|J3KPS0_HUMAN	DnaJ (Hsp40) homolog, subfamily B, member 12, isoform CRA_c OS=Homo sapiens GN=DNAJB12 PE=1 SV=1	5
sp|Q9NXW2|DJB12_HUMAN	DnaJ homolog subfamily B member 12 OS=Homo sapiens GN=DNAJB12 PE=1 SV=4	5
sp|Q9NXW2-2|DJB12_HUMAN	Isoform 2 of DnaJ homolog subfamily B member 12 OS=Homo sapiens GN=DNAJB12	5
tr|V9GYN7|V9GYN7_HUMAN	DnaJ homolog subfamily B member 12 (Fragment) OS=Homo sapiens GN=DNAJB12 PE=1 SV=1	4
sp|P62258|1433E_HUMAN	14-3-3 protein epsilon OS=Homo sapiens GN=YWHAE PE=1 SV=1	6
sp|P04844|RPN2_HUMAN	Dolichyl-diphosphooligosaccharide--protein glycosyltransferase subunit 2 OS=Homo sapiens GN=RPN2 PE=1 SV=3	4
sp|P04844-2|RPN2_HUMAN	Isoform 2 of Dolichyl-diphosphooligosaccharide--protein glycosyltransferase subunit 2 OS=Homo sapiens GN=RPN2	4
sp|Q15046|SYK_HUMAN	Lysine--tRNA ligase OS=Homo sapiens GN=KARS PE=1 SV=3	5
sp|Q15046-2|SYK_HUMAN	Isoform Mitochondrial of Lysine--tRNA ligase OS=Homo sapiens GN=KARS	4
tr|H3BVA8|H3BVA8_HUMAN	Lysine--tRNA ligase (Fragment) OS=Homo sapiens GN=KARS PE=1 SV=1	3
sp|Q6P4Q7|CNNM4_HUMAN	Metal transporter CNNM4 OS=Homo sapiens GN=CNNM4 PE=1 SV=3	5
sp|P36894|BMR1A_HUMAN	Bone morphogenetic protein receptor type-1A OS=Homo sapiens GN=BMPR1A PE=1 SV=2	4
sp|P62937|PPIA_HUMAN	Peptidyl-prolyl cis-trans isomerase A OS=Homo sapiens GN=PPIA PE=1 SV=2	4
sp|P30153|2AAA_HUMAN	Serine/threonine-protein phosphatase 2A 65 kDa regulatory subunit A alpha isoform OS=Homo sapiens GN=PPP2R1A PE=1 SV=4	4
tr|B3KQV6|B3KQV6_HUMAN	Serine/threonine-protein phosphatase 2A 65 kDa regulatory subunit A alpha isoform OS=Homo sapiens GN=PPP2R1A PE=1 SV=1	4
tr|E9PH38|E9PH38_HUMAN	Serine/threonine-protein phosphatase 2A 65 kDa regulatory subunit A alpha isoform (Fragment) OS=Homo sapiens GN=PPP2R1A PE=1 SV=2	3
sp|O43819|SCO2_HUMAN	Protein SCO2 homolog, mitochondrial OS=Homo sapiens GN=SCO2 PE=1 SV=3	4
sp|Q07075|AMPE_HUMAN	Glutamyl aminopeptidase OS=Homo sapiens GN=ENPEP PE=1 SV=3	3
tr|M0R0R2|M0R0R2_HUMAN	40S ribosomal protein S5 OS=Homo sapiens GN=RPS5 PE=1 SV=1	8
tr|M0R0F0|M0R0F0_HUMAN	40S ribosomal protein S5 (Fragment) OS=Homo sapiens GN=RPS5 PE=1 SV=1	8
sp|P46782|RS5_HUMAN	40S ribosomal protein S5 OS=Homo sapiens GN=RPS5 PE=1 SV=4	8
tr|M0QZN2|M0QZN2_HUMAN	40S ribosomal protein S5 OS=Homo sapiens GN=RPS5 PE=1 SV=1	4
tr|E9PP50|E9PP50_HUMAN	Cofilin-1 (Fragment) OS=Homo sapiens GN=CFL1 PE=1 SV=3	4
tr|E9PK25|E9PK25_HUMAN	Cofilin-1 OS=Homo sapiens GN=CFL1 PE=1 SV=1	4
sp|P23528|COF1_HUMAN	Cofilin-1 OS=Homo sapiens GN=CFL1 PE=1 SV=3	4
tr|G3V1A4|G3V1A4_HUMAN	Cofilin 1 (Non-muscle), isoform CRA_a OS=Homo sapiens GN=CFL1 PE=1 SV=1	3
sp|P13647|K2C5_HUMAN	Keratin, type II cytoskeletal 5 OS=Homo sapiens GN=KRT5 PE=1 SV=3	6
P13647	SWISS-PROT:P13647 Tax_Id=9606 Gene_Symbol=KRT5 Keratin, type II cytoskeletal 5	6
sp|Q9UBM7|DHCR7_HUMAN	7-dehydrocholesterol reductase OS=Homo sapiens GN=DHCR7 PE=1 SV=1	3
sp|Q99523|SORT_HUMAN	Sortilin OS=Homo sapiens GN=SORT1 PE=1 SV=3	4
sp|Q99523-2|SORT_HUMAN	Isoform 2 of Sortilin OS=Homo sapiens GN=SORT1	4
sp|Q6NSJ5|LRC8E_HUMAN	Volume-regulated anion channel subunit LRRC8E OS=Homo sapiens GN=LRRC8E PE=1 SV=2	6
tr|C9JRZ6|C9JRZ6_HUMAN	MICOS complex subunit MIC19 OS=Homo sapiens GN=CHCHD3 PE=1 SV=1	4
sp|Q9NX63|MIC19_HUMAN	MICOS complex subunit MIC19 OS=Homo sapiens GN=CHCHD3 PE=1 SV=1	4
tr|F8WAR4|F8WAR4_HUMAN	MICOS complex subunit MIC19 OS=Homo sapiens GN=CHCHD3 PE=1 SV=1	3
sp|P84077|ARF1_HUMAN	ADP-ribosylation factor 1 OS=Homo sapiens GN=ARF1 PE=1 SV=2	6
sp|P61204|ARF3_HUMAN	ADP-ribosylation factor 3 OS=Homo sapiens GN=ARF3 PE=1 SV=2	6
sp|P61204-2|ARF3_HUMAN	Isoform 2 of ADP-ribosylation factor 3 OS=Homo sapiens GN=ARF3	6
sp|O75071|EFC14_HUMAN	EF-hand calcium-binding domain-containing protein 14 OS=Homo sapiens GN=EFCAB14 PE=2 SV=1	4
sp|P17812|PYRG1_HUMAN	CTP synthase 1 OS=Homo sapiens GN=CTPS1 PE=1 SV=2	4
Q58D62	SWISS-PROT:Q58D62 (Bos taurus) Fetuin-B precursor	3
sp|Q9HCU4|CELR2_HUMAN	Cadherin EGF LAG seven-pass G-type receptor 2 OS=Homo sapiens GN=CELSR2 PE=1 SV=1	4
sp|Q13637|RAB32_HUMAN	Ras-related protein Rab-32 OS=Homo sapiens GN=RAB32 PE=1 SV=3	4
sp|P13073|COX41_HUMAN	Cytochrome c oxidase subunit 4 isoform 1, mitochondrial OS=Homo sapiens GN=COX4I1 PE=1 SV=1	4
tr|H3BNV9|H3BNV9_HUMAN	Cytochrome c oxidase subunit 4 isoform 1, mitochondrial OS=Homo sapiens GN=COX4I1 PE=1 SV=1	3
tr|H3BN72|H3BN72_HUMAN	Cytochrome c oxidase subunit 4 isoform 1, mitochondrial OS=Homo sapiens GN=COX4I1 PE=1 SV=1	3
tr|Q86WV2|Q86WV2_HUMAN	COX4I1 protein OS=Homo sapiens GN=COX4I1 PE=1 SV=1	3
tr|I3L1F5|I3L1F5_HUMAN	Heme oxygenase 2 (Fragment) OS=Homo sapiens GN=HMOX2 PE=1 SV=1	4
tr|I3L159|I3L159_HUMAN	Heme oxygenase 2 (Fragment) OS=Homo sapiens GN=HMOX2 PE=1 SV=1	4
tr|A0A087WT44|A0A087WT44_HUMAN	Heme oxygenase 2 OS=Homo sapiens GN=HMOX2 PE=1 SV=1	4
sp|P30519|HMOX2_HUMAN	Heme oxygenase 2 OS=Homo sapiens GN=HMOX2 PE=1 SV=2	4
sp|P30519-2|HMOX2_HUMAN	Isoform 2 of Heme oxygenase 2 OS=Homo sapiens GN=HMOX2	3
tr|F8VX04|F8VX04_HUMAN	Sodium-coupled neutral amino acid transporter 1 OS=Homo sapiens GN=SLC38A1 PE=1 SV=1	5
sp|Q9H2H9|S38A1_HUMAN	Sodium-coupled neutral amino acid transporter 1 OS=Homo sapiens GN=SLC38A1 PE=1 SV=1	5
sp|P10721|KIT_HUMAN	Mast/stem cell growth factor receptor Kit OS=Homo sapiens GN=KIT PE=1 SV=1	4
sp|P10721-2|KIT_HUMAN	Isoform 2 of Mast/stem cell growth factor receptor Kit OS=Homo sapiens GN=KIT	4
sp|P11279|LAMP1_HUMAN	Lysosome-associated membrane glycoprotein 1 OS=Homo sapiens GN=LAMP1 PE=1 SV=3	10
sp|P11279-2|LAMP1_HUMAN	Isoform 2 of Lysosome-associated membrane glycoprotein 1 OS=Homo sapiens GN=LAMP1	10
sp|Q29RF7|PDS5A_HUMAN	Sister chromatid cohesion protein PDS5 homolog A OS=Homo sapiens GN=PDS5A PE=1 SV=1	4
Q2KJ62	TREMBL:Q2KJ62 (Bos taurus) KNG protein	4
P01044-1	SWISS-PROT:P01044-1 (Bos taurus) Isoform HMW of Kininogen-1 precursor	4
sp|Q96QE2|MYCT_HUMAN	Proton myo-inositol cotransporter OS=Homo sapiens GN=SLC2A13 PE=1 SV=3	4
sp|Q86WA9|S2611_HUMAN	Sodium-independent sulfate anion transporter OS=Homo sapiens GN=SLC26A11 PE=2 SV=2	4
sp|Q9BVA1|TBB2B_HUMAN	Tubulin beta-2B chain OS=Homo sapiens GN=TUBB2B PE=1 SV=1	34
sp|Q13885|TBB2A_HUMAN	Tubulin beta-2A chain OS=Homo sapiens GN=TUBB2A PE=1 SV=1	33
sp|Q9UGH3|S23A2_HUMAN	Solute carrier family 23 member 2 OS=Homo sapiens GN=SLC23A2 PE=1 SV=1	5
sp|Q9UGH3-2|S23A2_HUMAN	Isoform 2 of Solute carrier family 23 member 2 OS=Homo sapiens GN=SLC23A2	4
tr|H0Y544|H0Y544_HUMAN	Solute carrier family 23 member 2 (Fragment) OS=Homo sapiens GN=SLC23A2 PE=4 SV=1	3
sp|Q13444-8|ADA15_HUMAN	Isoform 8 of Disintegrin and metalloproteinase domain-containing protein 15 OS=Homo sapiens GN=ADAM15	4
sp|Q13444-7|ADA15_HUMAN	Isoform 7 of Disintegrin and metalloproteinase domain-containing protein 15 OS=Homo sapiens GN=ADAM15	4
sp|Q13444-6|ADA15_HUMAN	Isoform 6 of Disintegrin and metalloproteinase domain-containing protein 15 OS=Homo sapiens GN=ADAM15	4
sp|Q13444|ADA15_HUMAN	Disintegrin and metalloproteinase domain-containing protein 15 OS=Homo sapiens GN=ADAM15 PE=1 SV=4	4
sp|Q13444-9|ADA15_HUMAN	Isoform 9 of Disintegrin and metalloproteinase domain-containing protein 15 OS=Homo sapiens GN=ADAM15	4
sp|Q13444-5|ADA15_HUMAN	Isoform 5 of Disintegrin and metalloproteinase domain-containing protein 15 OS=Homo sapiens GN=ADAM15	4
sp|Q13444-4|ADA15_HUMAN	Isoform 4 of Disintegrin and metalloproteinase domain-containing protein 15 OS=Homo sapiens GN=ADAM15	4
sp|Q13444-3|ADA15_HUMAN	Isoform 3 of Disintegrin and metalloproteinase domain-containing protein 15 OS=Homo sapiens GN=ADAM15	4
sp|Q13444-2|ADA15_HUMAN	Isoform 2 of Disintegrin and metalloproteinase domain-containing protein 15 OS=Homo sapiens GN=ADAM15	4
sp|Q13444-12|ADA15_HUMAN	Isoform 12 of Disintegrin and metalloproteinase domain-containing protein 15 OS=Homo sapiens GN=ADAM15	4
sp|Q13444-10|ADA15_HUMAN	Isoform 10 of Disintegrin and metalloproteinase domain-containing protein 15 OS=Homo sapiens GN=ADAM15	4
sp|Q13444-11|ADA15_HUMAN	Isoform 11 of Disintegrin and metalloproteinase domain-containing protein 15 OS=Homo sapiens GN=ADAM15	4
sp|Q13444-13|ADA15_HUMAN	Isoform 13 of Disintegrin and metalloproteinase domain-containing protein 15 OS=Homo sapiens GN=ADAM15	4
sp|P62993|GRB2_HUMAN	Growth factor receptor-bound protein 2 OS=Homo sapiens GN=GRB2 PE=1 SV=1	4
sp|P62993-2|GRB2_HUMAN	Isoform 2 of Growth factor receptor-bound protein 2 OS=Homo sapiens GN=GRB2	4
tr|H7BXI1|H7BXI1_HUMAN	Extended synaptotagmin-2 (Fragment) OS=Homo sapiens GN=ESYT2 PE=1 SV=1	4
tr|A0A087WXU3|A0A087WXU3_HUMAN	Extended synaptotagmin-2 OS=Homo sapiens GN=ESYT2 PE=1 SV=1	4
sp|A0FGR8|ESYT2_HUMAN	Extended synaptotagmin-2 OS=Homo sapiens GN=ESYT2 PE=1 SV=1	4
sp|A0FGR8-6|ESYT2_HUMAN	Isoform 6 of Extended synaptotagmin-2 OS=Homo sapiens GN=ESYT2	4
sp|A0FGR8-2|ESYT2_HUMAN	Isoform 2 of Extended synaptotagmin-2 OS=Homo sapiens GN=ESYT2	4
sp|P46531|NOTC1_HUMAN	Neurogenic locus notch homolog protein 1 OS=Homo sapiens GN=NOTCH1 PE=1 SV=4	4
sp|Q15054|DPOD3_HUMAN	DNA polymerase delta subunit 3 OS=Homo sapiens GN=POLD3 PE=1 SV=2	5
sp|Q15054-3|DPOD3_HUMAN	Isoform 3 of DNA polymerase delta subunit 3 OS=Homo sapiens GN=POLD3	4
sp|Q15054-2|DPOD3_HUMAN	Isoform 2 of DNA polymerase delta subunit 3 OS=Homo sapiens GN=POLD3	4
sp|P78552|I13R1_HUMAN	Interleukin-13 receptor subunit alpha-1 OS=Homo sapiens GN=IL13RA1 PE=1 SV=1	3
sp|P78552-2|I13R1_HUMAN	Isoform 2 of Interleukin-13 receptor subunit alpha-1 OS=Homo sapiens GN=IL13RA1	2
sp|P15260|INGR1_HUMAN	Interferon gamma receptor 1 OS=Homo sapiens GN=IFNGR1 PE=1 SV=1	4
sp|P00367|DHE3_HUMAN	Glutamate dehydrogenase 1, mitochondrial OS=Homo sapiens GN=GLUD1 PE=1 SV=2	3
sp|P15924|DESP_HUMAN	Desmoplakin OS=Homo sapiens GN=DSP PE=1 SV=3	5
sp|P15924-3|DESP_HUMAN	Isoform DSPIa of Desmoplakin OS=Homo sapiens GN=DSP	4
sp|P15924-2|DESP_HUMAN	Isoform DPII of Desmoplakin OS=Homo sapiens GN=DSP	4
sp|P53618|COPB_HUMAN	Coatomer subunit beta OS=Homo sapiens GN=COPB1 PE=1 SV=3	3
sp|P17181|INAR1_HUMAN	Interferon alpha/beta receptor 1 OS=Homo sapiens GN=IFNAR1 PE=1 SV=3	4
sp|P17181-4|INAR1_HUMAN	Isoform 4 of Interferon alpha/beta receptor 1 OS=Homo sapiens GN=IFNAR1	4
sp|P17181-3|INAR1_HUMAN	Isoform 3 of Interferon alpha/beta receptor 1 OS=Homo sapiens GN=IFNAR1	4
tr|F8W022|F8W022_HUMAN	Tetraspanin (Fragment) OS=Homo sapiens GN=CD63 PE=1 SV=1	11
tr|F8VWK8|F8VWK8_HUMAN	Tetraspanin (Fragment) OS=Homo sapiens GN=CD63 PE=1 SV=1	11
tr|F8VV56|F8VV56_HUMAN	CD63 antigen OS=Homo sapiens GN=CD63 PE=1 SV=1	11
sp|P08962|CD63_HUMAN	CD63 antigen OS=Homo sapiens GN=CD63 PE=1 SV=2	11
sp|P08962-3|CD63_HUMAN	Isoform 3 of CD63 antigen OS=Homo sapiens GN=CD63	11
sp|P08962-2|CD63_HUMAN	Isoform 2 of CD63 antigen OS=Homo sapiens GN=CD63	11
tr|F8VNT9|F8VNT9_HUMAN	CD63 antigen (Fragment) OS=Homo sapiens GN=CD63 PE=1 SV=1	10
sp|Q9Y3U8|RL36_HUMAN	60S ribosomal protein L36 OS=Homo sapiens GN=RPL36 PE=1 SV=3	4
tr|J3QSB5|J3QSB5_HUMAN	60S ribosomal protein L36 OS=Homo sapiens GN=RPL36 PE=1 SV=1	3
tr|F5H7J9|F5H7J9_HUMAN	Low-density lipoprotein receptor-related protein 6 OS=Homo sapiens GN=LRP6 PE=4 SV=1	3
sp|O75581|LRP6_HUMAN	Low-density lipoprotein receptor-related protein 6 OS=Homo sapiens GN=LRP6 PE=1 SV=2	3
tr|H0YGW5|H0YGW5_HUMAN	Low-density lipoprotein receptor-related protein 6 (Fragment) OS=Homo sapiens GN=LRP6 PE=4 SV=1	3
sp|P60891|PRPS1_HUMAN	Ribose-phosphate pyrophosphokinase 1 OS=Homo sapiens GN=PRPS1 PE=1 SV=2	5
sp|Q9H3K6|BOLA2_HUMAN	BolA-like protein 2 OS=Homo sapiens GN=BOLA2 PE=1 SV=1	4
sp|Q9H3K6-2|BOLA2_HUMAN	Isoform 2 of BolA-like protein 2 OS=Homo sapiens GN=BOLA2	3
tr|H3BVE0|H3BVE0_HUMAN	Uncharacterized protein (Fragment) OS=Homo sapiens PE=3 SV=1	3
tr|H3BV85|H3BV85_HUMAN	BolA-like protein 2 (Fragment) OS=Homo sapiens GN=BOLA2B PE=3 SV=1	3
tr|H3BTW0|H3BTW0_HUMAN	Uncharacterized protein (Fragment) OS=Homo sapiens PE=3 SV=1	3
sp|Q96HA4-4|CA159_HUMAN	Isoform 4 of Uncharacterized protein C1orf159 OS=Homo sapiens GN=C1orf159	4
sp|Q96L92|SNX27_HUMAN	Sorting nexin-27 OS=Homo sapiens GN=SNX27 PE=1 SV=2	3
sp|Q96L92-3|SNX27_HUMAN	Isoform 2 of Sorting nexin-27 OS=Homo sapiens GN=SNX27	3
sp|Q96L92-2|SNX27_HUMAN	Isoform 3 of Sorting nexin-27 OS=Homo sapiens GN=SNX27	3
tr|E9PC52|E9PC52_HUMAN	Histone-binding protein RBBP7 OS=Homo sapiens GN=RBBP7 PE=1 SV=1	3
sp|Q16576|RBBP7_HUMAN	Histone-binding protein RBBP7 OS=Homo sapiens GN=RBBP7 PE=1 SV=1	3
tr|H0YF10|H0YF10_HUMAN	Histone-binding protein RBBP4 (Fragment) OS=Homo sapiens GN=RBBP4 PE=1 SV=1	3
sp|Q16576-2|RBBP7_HUMAN	Isoform 2 of Histone-binding protein RBBP7 OS=Homo sapiens GN=RBBP7	3
sp|Q09028|RBBP4_HUMAN	Histone-binding protein RBBP4 OS=Homo sapiens GN=RBBP4 PE=1 SV=3	3
sp|Q09028-4|RBBP4_HUMAN	Isoform 4 of Histone-binding protein RBBP4 OS=Homo sapiens GN=RBBP4	3
sp|Q09028-3|RBBP4_HUMAN	Isoform 3 of Histone-binding protein RBBP4 OS=Homo sapiens GN=RBBP4	3
sp|Q09028-2|RBBP4_HUMAN	Isoform 2 of Histone-binding protein RBBP4 OS=Homo sapiens GN=RBBP4	3
tr|A0A0A0MTC7|A0A0A0MTC7_HUMAN	Laminin subunit alpha-4 OS=Homo sapiens GN=LAMA4 PE=4 SV=1	4
tr|A0A0A0MQS9|A0A0A0MQS9_HUMAN	Laminin subunit alpha-4 OS=Homo sapiens GN=LAMA4 PE=4 SV=1	4
sp|Q16363|LAMA4_HUMAN	Laminin subunit alpha-4 OS=Homo sapiens GN=LAMA4 PE=1 SV=4	4
sp|Q16363-2|LAMA4_HUMAN	Isoform 2 of Laminin subunit alpha-4 OS=Homo sapiens GN=LAMA4	4
sp|Q7Z5G4|GOGA7_HUMAN	Golgin subfamily A member 7 OS=Homo sapiens GN=GOLGA7 PE=1 SV=2	4
sp|Q7Z5G4-3|GOGA7_HUMAN	Isoform 2 of Golgin subfamily A member 7 OS=Homo sapiens GN=GOLGA7	4
sp|P24468|COT2_HUMAN	COUP transcription factor 2 OS=Homo sapiens GN=NR2F2 PE=1 SV=1	4
sp|P05387|RLA2_HUMAN	60S acidic ribosomal protein P2 OS=Homo sapiens GN=RPLP2 PE=1 SV=1	3
sp|P42702|LIFR_HUMAN	Leukemia inhibitory factor receptor OS=Homo sapiens GN=LIFR PE=1 SV=1	3
sp|Q96RD7|PANX1_HUMAN	Pannexin-1 OS=Homo sapiens GN=PANX1 PE=1 SV=4	4
sp|Q96RD7-2|PANX1_HUMAN	Isoform 2 of Pannexin-1 OS=Homo sapiens GN=PANX1	3
sp|Q92729|PTPRU_HUMAN	Receptor-type tyrosine-protein phosphatase U OS=Homo sapiens GN=PTPRU PE=1 SV=2	3
sp|Q92729-4|PTPRU_HUMAN	Isoform 4 of Receptor-type tyrosine-protein phosphatase U OS=Homo sapiens GN=PTPRU	3
sp|Q92729-3|PTPRU_HUMAN	Isoform 3 of Receptor-type tyrosine-protein phosphatase U OS=Homo sapiens GN=PTPRU	3
sp|Q92729-2|PTPRU_HUMAN	Isoform 2 of Receptor-type tyrosine-protein phosphatase U OS=Homo sapiens GN=PTPRU	3
sp|Q96QD8|S38A2_HUMAN	Sodium-coupled neutral amino acid transporter 2 OS=Homo sapiens GN=SLC38A2 PE=1 SV=2	5
tr|E7EX29|E7EX29_HUMAN	14-3-3 protein zeta/delta (Fragment) OS=Homo sapiens GN=YWHAZ PE=1 SV=1	4
sp|P63104|1433Z_HUMAN	14-3-3 protein zeta/delta OS=Homo sapiens GN=YWHAZ PE=1 SV=1	4
sp|P12004|PCNA_HUMAN	Proliferating cell nuclear antigen OS=Homo sapiens GN=PCNA PE=1 SV=1	5
sp|P02751|FINC_HUMAN	Fibronectin OS=Homo sapiens GN=FN1 PE=1 SV=4	4
sp|P02751-9|FINC_HUMAN	Isoform 9 of Fibronectin OS=Homo sapiens GN=FN1	4
sp|P02751-8|FINC_HUMAN	Isoform 8 of Fibronectin OS=Homo sapiens GN=FN1	4
sp|P02751-6|FINC_HUMAN	Isoform 6 of Fibronectin OS=Homo sapiens GN=FN1	4
sp|P02751-5|FINC_HUMAN	Isoform 5 of Fibronectin OS=Homo sapiens GN=FN1	4
sp|P02751-4|FINC_HUMAN	Isoform 4 of Fibronectin OS=Homo sapiens GN=FN1	4
sp|P02751-3|FINC_HUMAN	Isoform 3 of Fibronectin OS=Homo sapiens GN=FN1	4
sp|P02751-17|FINC_HUMAN	Isoform 17 of Fibronectin OS=Homo sapiens GN=FN1	4
sp|P02751-14|FINC_HUMAN	Isoform 14 of Fibronectin OS=Homo sapiens GN=FN1	4
sp|P02751-10|FINC_HUMAN	Isoform 10 of Fibronectin OS=Homo sapiens GN=FN1	4
sp|P02751-7|FINC_HUMAN	Isoform 7 of Fibronectin OS=Homo sapiens GN=FN1	4
sp|P02751-15|FINC_HUMAN	Isoform 15 of Fibronectin OS=Homo sapiens GN=FN1	4
sp|P02751-13|FINC_HUMAN	Isoform 13 of Fibronectin OS=Homo sapiens GN=FN1	4
sp|P02751-12|FINC_HUMAN	Isoform 12 of Fibronectin OS=Homo sapiens GN=FN1	4
sp|P02751-11|FINC_HUMAN	Isoform 11 of Fibronectin OS=Homo sapiens GN=FN1	4
sp|O95433|AHSA1_HUMAN	Activator of 90 kDa heat shock protein ATPase homolog 1 OS=Homo sapiens GN=AHSA1 PE=1 SV=1	4
sp|Q14318|FKBP8_HUMAN	Peptidyl-prolyl cis-trans isomerase FKBP8 OS=Homo sapiens GN=FKBP8 PE=1 SV=2	3
sp|Q14318-2|FKBP8_HUMAN	Isoform 2 of Peptidyl-prolyl cis-trans isomerase FKBP8 OS=Homo sapiens GN=FKBP8	3
tr|A0A0A0MTJ1|A0A0A0MTJ1_HUMAN	Peptidyl-prolyl cis-trans isomerase FKBP8 OS=Homo sapiens GN=FKBP8 PE=4 SV=1	2
sp|Q14318-3|FKBP8_HUMAN	Isoform 3 of Peptidyl-prolyl cis-trans isomerase FKBP8 OS=Homo sapiens GN=FKBP8	2
sp|O43505|B4GA1_HUMAN	Beta-1,4-glucuronyltransferase 1 OS=Homo sapiens GN=B3GNT1 PE=1 SV=1	3
sp|P60842|IF4A1_HUMAN	Eukaryotic initiation factor 4A-I OS=Homo sapiens GN=EIF4A1 PE=1 SV=1	3
tr|J3KT12|J3KT12_HUMAN	Eukaryotic initiation factor 4A-I OS=Homo sapiens GN=EIF4A1 PE=1 SV=1	2
sp|P60842-2|IF4A1_HUMAN	Isoform 2 of Eukaryotic initiation factor 4A-I OS=Homo sapiens GN=EIF4A1	2
sp|Q9NQX7|ITM2C_HUMAN	Integral membrane protein 2C OS=Homo sapiens GN=ITM2C PE=1 SV=1	3
sp|Q9NQX7-2|ITM2C_HUMAN	Isoform 2 of Integral membrane protein 2C OS=Homo sapiens GN=ITM2C	3
tr|C9JG41|C9JG41_HUMAN	Integral membrane protein 2C (Fragment) OS=Homo sapiens GN=ITM2C PE=1 SV=1	3
sp|Q9NQX7-3|ITM2C_HUMAN	Isoform 3 of Integral membrane protein 2C OS=Homo sapiens GN=ITM2C	3
tr|B8ZZM6|B8ZZM6_HUMAN	Integral membrane protein 2C OS=Homo sapiens GN=ITM2C PE=1 SV=2	2
tr|E7ETX0|E7ETX0_HUMAN	Two pore calcium channel protein 2 OS=Homo sapiens GN=TPCN2 PE=4 SV=1	3
sp|Q8NHX9|TPC2_HUMAN	Two pore calcium channel protein 2 OS=Homo sapiens GN=TPCN2 PE=1 SV=2	3
tr|B7Z3R2|B7Z3R2_HUMAN	Two pore calcium channel protein 1 OS=Homo sapiens GN=TPCN1 PE=2 SV=1	3
sp|Q9ULQ1|TPC1_HUMAN	Two pore calcium channel protein 1 OS=Homo sapiens GN=TPCN1 PE=1 SV=3	3
sp|Q9ULQ1-3|TPC1_HUMAN	Isoform 3 of Two pore calcium channel protein 1 OS=Homo sapiens GN=TPCN1	3
sp|Q9BT67|NFIP1_HUMAN	NEDD4 family-interacting protein 1 OS=Homo sapiens GN=NDFIP1 PE=1 SV=1	3
sp|P11177|ODPB_HUMAN	Pyruvate dehydrogenase E1 component subunit beta, mitochondrial OS=Homo sapiens GN=PDHB PE=1 SV=3	3
sp|P11177-2|ODPB_HUMAN	Isoform 2 of Pyruvate dehydrogenase E1 component subunit beta, mitochondrial OS=Homo sapiens GN=PDHB	3
sp|P11177-3|ODPB_HUMAN	Isoform 3 of Pyruvate dehydrogenase E1 component subunit beta, mitochondrial OS=Homo sapiens GN=PDHB	3
sp|Q7Z7N9|T179B_HUMAN	Transmembrane protein 179B OS=Homo sapiens GN=TMEM179B PE=1 SV=1	3
sp|P62424|RL7A_HUMAN	60S ribosomal protein L7a OS=Homo sapiens GN=RPL7A PE=1 SV=2	4
tr|Q5T8U2|Q5T8U2_HUMAN	60S ribosomal protein L7a OS=Homo sapiens GN=RPL7A PE=1 SV=1	3
sp|P12235|ADT1_HUMAN	ADP/ATP translocase 1 OS=Homo sapiens GN=SLC25A4 PE=1 SV=4	16
tr|V9GYG0|V9GYG0_HUMAN	ADP/ATP translocase 1 OS=Homo sapiens GN=SLC25A4 PE=1 SV=1	11
tr|X6R2W0|X6R2W0_HUMAN	Syntaxin-10 OS=Homo sapiens GN=STX10 PE=1 SV=1	4
tr|Q5U8S2|Q5U8S2_HUMAN	Syntaxin 10 OS=Homo sapiens GN=STX10 PE=1 SV=1	4
sp|O60499|STX10_HUMAN	Syntaxin-10 OS=Homo sapiens GN=STX10 PE=1 SV=1	4
tr|K7ELY2|K7ELY2_HUMAN	Syntaxin-10 (Fragment) OS=Homo sapiens GN=STX10 PE=1 SV=1	3
tr|K7EIY4|K7EIY4_HUMAN	Syntaxin-10 (Fragment) OS=Homo sapiens GN=STX10 PE=1 SV=1	3
sp|O60499-2|STX10_HUMAN	Isoform 2 of Syntaxin-10 OS=Homo sapiens GN=STX10	3
sp|Q9UBS4|DJB11_HUMAN	DnaJ homolog subfamily B member 11 OS=Homo sapiens GN=DNAJB11 PE=1 SV=1	5
sp|P39656|OST48_HUMAN	Dolichyl-diphosphooligosaccharide--protein glycosyltransferase 48 kDa subunit OS=Homo sapiens GN=DDOST PE=1 SV=4	2
sp|P39656-3|OST48_HUMAN	Isoform 3 of Dolichyl-diphosphooligosaccharide--protein glycosyltransferase 48 kDa subunit OS=Homo sapiens GN=DDOST	2
sp|Q15029|U5S1_HUMAN	116 kDa U5 small nuclear ribonucleoprotein component OS=Homo sapiens GN=EFTUD2 PE=1 SV=1	5
sp|Q15029-3|U5S1_HUMAN	Isoform 3 of 116 kDa U5 small nuclear ribonucleoprotein component OS=Homo sapiens GN=EFTUD2	5
sp|Q15029-2|U5S1_HUMAN	Isoform 2 of 116 kDa U5 small nuclear ribonucleoprotein component OS=Homo sapiens GN=EFTUD2	5
sp|Q7L1W4|LRC8D_HUMAN	Volume-regulated anion channel subunit LRRC8D OS=Homo sapiens GN=LRRC8D PE=1 SV=1	3
sp|Q8IZK6|MCLN2_HUMAN	Mucolipin-2 OS=Homo sapiens GN=MCOLN2 PE=2 SV=2	3
sp|Q8IZK6-2|MCLN2_HUMAN	Isoform 2 of Mucolipin-2 OS=Homo sapiens GN=MCOLN2	3
sp|Q3SXM5|HSDL1_HUMAN	Inactive hydroxysteroid dehydrogenase-like protein 1 OS=Homo sapiens GN=HSDL1 PE=1 SV=3	4
sp|Q3SXM5-2|HSDL1_HUMAN	Isoform 2 of Inactive hydroxysteroid dehydrogenase-like protein 1 OS=Homo sapiens GN=HSDL1	4
sp|Q9H583|HEAT1_HUMAN	HEAT repeat-containing protein 1 OS=Homo sapiens GN=HEATR1 PE=1 SV=3	3
tr|Q5T3Q7|Q5T3Q7_HUMAN	HEAT repeat-containing protein 1 OS=Homo sapiens GN=HEATR1 PE=1 SV=1	3
tr|M0QZC5|M0QZC5_HUMAN	40S ribosomal protein S11 OS=Homo sapiens GN=RPS11 PE=1 SV=1	4
sp|P62280|RS11_HUMAN	40S ribosomal protein S11 OS=Homo sapiens GN=RPS11 PE=1 SV=3	4
sp|Q8TC07|TBC15_HUMAN	TBC1 domain family member 15 OS=Homo sapiens GN=TBC1D15 PE=1 SV=2	4
sp|Q8TC07-3|TBC15_HUMAN	Isoform 3 of TBC1 domain family member 15 OS=Homo sapiens GN=TBC1D15	4
sp|Q8TC07-2|TBC15_HUMAN	Isoform 2 of TBC1 domain family member 15 OS=Homo sapiens GN=TBC1D15	4
sp|Q6P1M0|S27A4_HUMAN	Long-chain fatty acid transport protein 4 OS=Homo sapiens GN=SLC27A4 PE=1 SV=1	4
sp|P62917|RL8_HUMAN	60S ribosomal protein L8 OS=Homo sapiens GN=RPL8 PE=1 SV=2	3
tr|E9PKZ0|E9PKZ0_HUMAN	60S ribosomal protein L8 (Fragment) OS=Homo sapiens GN=RPL8 PE=1 SV=1	3
tr|E9PKU4|E9PKU4_HUMAN	60S ribosomal protein L8 (Fragment) OS=Homo sapiens GN=RPL8 PE=1 SV=1	2
tr|B8ZZG1|B8ZZG1_HUMAN	MAGUK p55 subfamily member 6 OS=Homo sapiens GN=MPP6 PE=1 SV=1	3
sp|Q9NZW5|MPP6_HUMAN	MAGUK p55 subfamily member 6 OS=Homo sapiens GN=MPP6 PE=1 SV=2	3
tr|E7EV59|E7EV59_HUMAN	V-type proton ATPase subunit C 1 OS=Homo sapiens GN=ATP6V1C1 PE=1 SV=1	4
sp|P21283|VATC1_HUMAN	V-type proton ATPase subunit C 1 OS=Homo sapiens GN=ATP6V1C1 PE=1 SV=4	4
sp|Q9NRX5|SERC1_HUMAN	Serine incorporator 1 OS=Homo sapiens GN=SERINC1 PE=1 SV=1	3
ENSEMBL:ENSBTAP00000018574	(Bos taurus) 55 kDa protein	4
tr|A0A0A0MTH9|A0A0A0MTH9_HUMAN	TATA-binding protein-associated factor 172 OS=Homo sapiens GN=BTAF1 PE=4 SV=1	5
sp|O14981|BTAF1_HUMAN	TATA-binding protein-associated factor 172 OS=Homo sapiens GN=BTAF1 PE=1 SV=2	5
sp|O95573|ACSL3_HUMAN	Long-chain-fatty-acid--CoA ligase 3 OS=Homo sapiens GN=ACSL3 PE=1 SV=3	3
sp|P14625|ENPL_HUMAN	Endoplasmin OS=Homo sapiens GN=HSP90B1 PE=1 SV=1	5
sp|P63000|RAC1_HUMAN	Ras-related C3 botulinum toxin substrate 1 OS=Homo sapiens GN=RAC1 PE=1 SV=1	3
sp|P60763|RAC3_HUMAN	Ras-related C3 botulinum toxin substrate 3 OS=Homo sapiens GN=RAC3 PE=1 SV=1	3
sp|P63000-2|RAC1_HUMAN	Isoform B of Ras-related C3 botulinum toxin substrate 1 OS=Homo sapiens GN=RAC1	3
tr|B0YIW6|B0YIW6_HUMAN	Archain 1, isoform CRA_a OS=Homo sapiens GN=ARCN1 PE=1 SV=1	4
sp|P48444|COPD_HUMAN	Coatomer subunit delta OS=Homo sapiens GN=ARCN1 PE=1 SV=1	4
tr|Q6P1Q5|Q6P1Q5_HUMAN	ARCN1 protein OS=Homo sapiens GN=ARCN1 PE=1 SV=1	3
sp|O00743|PPP6_HUMAN	Serine/threonine-protein phosphatase 6 catalytic subunit OS=Homo sapiens GN=PPP6C PE=1 SV=1	3
sp|O00743-3|PPP6_HUMAN	Isoform 3 of Serine/threonine-protein phosphatase 6 catalytic subunit OS=Homo sapiens GN=PPP6C	3
sp|O00743-2|PPP6_HUMAN	Isoform 2 of Serine/threonine-protein phosphatase 6 catalytic subunit OS=Homo sapiens GN=PPP6C	3
sp|O00165|HAX1_HUMAN	HCLS1-associated protein X-1 OS=Homo sapiens GN=HAX1 PE=1 SV=2	4
sp|O00165-5|HAX1_HUMAN	Isoform 5 of HCLS1-associated protein X-1 OS=Homo sapiens GN=HAX1	4
sp|O00165-2|HAX1_HUMAN	Isoform 2 of HCLS1-associated protein X-1 OS=Homo sapiens GN=HAX1	4
tr|E9PIQ7|E9PIQ7_HUMAN	HCLS1-associated protein X-1 OS=Homo sapiens GN=HAX1 PE=1 SV=1	3
sp|O00165-3|HAX1_HUMAN	Isoform 3 of HCLS1-associated protein X-1 OS=Homo sapiens GN=HAX1	3
sp|Q6IAN0|DRS7B_HUMAN	Dehydrogenase/reductase SDR family member 7B OS=Homo sapiens GN=DHRS7B PE=1 SV=2	3
sp|P23458|JAK1_HUMAN	Tyrosine-protein kinase JAK1 OS=Homo sapiens GN=JAK1 PE=1 SV=2	3
sp|Q99615|DNJC7_HUMAN	DnaJ homolog subfamily C member 7 OS=Homo sapiens GN=DNAJC7 PE=1 SV=2	3
tr|K7ESP1|K7ESP1_HUMAN	DnaJ homolog subfamily C member 7 (Fragment) OS=Homo sapiens GN=DNAJC7 PE=1 SV=1	2
tr|K7EIH8|K7EIH8_HUMAN	DnaJ homolog subfamily C member 7 (Fragment) OS=Homo sapiens GN=DNAJC7 PE=1 SV=3	2
sp|Q99615-2|DNJC7_HUMAN	Isoform 2 of DnaJ homolog subfamily C member 7 OS=Homo sapiens GN=DNAJC7	2
sp|Q96BN8|OTUL_HUMAN	Ubiquitin thioesterase otulin OS=Homo sapiens GN=OTULIN PE=1 SV=3	3
sp|P13473-2|LAMP2_HUMAN	Isoform LAMP-2B of Lysosome-associated membrane glycoprotein 2 OS=Homo sapiens GN=LAMP2	7
sp|P13473|LAMP2_HUMAN	Lysosome-associated membrane glycoprotein 2 OS=Homo sapiens GN=LAMP2 PE=1 SV=2	6
sp|P13473-3|LAMP2_HUMAN	Isoform LAMP-2C of Lysosome-associated membrane glycoprotein 2 OS=Homo sapiens GN=LAMP2	6
sp|Q9NUN5|LMBD1_HUMAN	Probable lysosomal cobalamin transporter OS=Homo sapiens GN=LMBRD1 PE=1 SV=1	3
sp|Q9NUN5-3|LMBD1_HUMAN	Isoform 3 of Probable lysosomal cobalamin transporter OS=Homo sapiens GN=LMBRD1	3
tr|A0A087WYB4|A0A087WYB4_HUMAN	Stomatin-like protein 2, mitochondrial OS=Homo sapiens GN=STOML2 PE=1 SV=1	3
sp|Q9UJZ1|STML2_HUMAN	Stomatin-like protein 2, mitochondrial OS=Homo sapiens GN=STOML2 PE=1 SV=1	3
sp|Q9UJZ1-2|STML2_HUMAN	Isoform 2 of Stomatin-like protein 2, mitochondrial OS=Homo sapiens GN=STOML2	2
sp|Q15366|PCBP2_HUMAN	Poly(rC)-binding protein 2 OS=Homo sapiens GN=PCBP2 PE=1 SV=1	9
sp|Q15366-6|PCBP2_HUMAN	Isoform 6 of Poly(rC)-binding protein 2 OS=Homo sapiens GN=PCBP2	9
sp|Q15366-3|PCBP2_HUMAN	Isoform 3 of Poly(rC)-binding protein 2 OS=Homo sapiens GN=PCBP2	9
sp|Q15366-2|PCBP2_HUMAN	Isoform 2 of Poly(rC)-binding protein 2 OS=Homo sapiens GN=PCBP2	9
tr|H3BRU6|H3BRU6_HUMAN	Poly(rC)-binding protein 2 (Fragment) OS=Homo sapiens GN=PCBP2 PE=1 SV=1	8
tr|F8VZX2|F8VZX2_HUMAN	Poly(rC)-binding protein 2 OS=Homo sapiens GN=PCBP2 PE=1 SV=1	8
tr|B4DXP5|B4DXP5_HUMAN	Poly(rC)-binding protein 2 OS=Homo sapiens GN=PCBP2 PE=1 SV=1	8
sp|Q15366-7|PCBP2_HUMAN	Isoform 7 of Poly(rC)-binding protein 2 OS=Homo sapiens GN=PCBP2	8
sp|Q15366-5|PCBP2_HUMAN	Isoform 5 of Poly(rC)-binding protein 2 OS=Homo sapiens GN=PCBP2	8
sp|Q15366-4|PCBP2_HUMAN	Isoform 4 of Poly(rC)-binding protein 2 OS=Homo sapiens GN=PCBP2	8
sp|P19634|SL9A1_HUMAN	Sodium/hydrogen exchanger 1 OS=Homo sapiens GN=SLC9A1 PE=1 SV=2	4
sp|O95807|TM50A_HUMAN	Transmembrane protein 50A OS=Homo sapiens GN=TMEM50A PE=1 SV=1	4
sp|Q9BRK5|CAB45_HUMAN	45 kDa calcium-binding protein OS=Homo sapiens GN=SDF4 PE=1 SV=1	3
tr|G3V1E2|G3V1E2_HUMAN	45 kDa calcium-binding protein OS=Homo sapiens GN=SDF4 PE=1 SV=1	3
sp|Q9BRK5-6|CAB45_HUMAN	Isoform 6 of 45 kDa calcium-binding protein OS=Homo sapiens GN=SDF4	3
sp|Q9BRK5-4|CAB45_HUMAN	Isoform 4 of 45 kDa calcium-binding protein OS=Homo sapiens GN=SDF4	3
sp|Q9BRK5-3|CAB45_HUMAN	Isoform 3 of 45 kDa calcium-binding protein OS=Homo sapiens GN=SDF4	3
tr|H0Y3T6|H0Y3T6_HUMAN	45 kDa calcium-binding protein (Fragment) OS=Homo sapiens GN=SDF4 PE=1 SV=1	3
tr|J3QQ67|J3QQ67_HUMAN	60S ribosomal protein L18 (Fragment) OS=Homo sapiens GN=RPL18 PE=1 SV=1	3
tr|H0YHA7|H0YHA7_HUMAN	60S ribosomal protein L18 (Fragment) OS=Homo sapiens GN=RPL18 PE=1 SV=1	3
tr|G3V203|G3V203_HUMAN	60S ribosomal protein L18 OS=Homo sapiens GN=RPL18 PE=1 SV=1	3
tr|F8VUA6|F8VUA6_HUMAN	60S ribosomal protein L18 (Fragment) OS=Homo sapiens GN=RPL18 PE=1 SV=1	3
sp|Q07020|RL18_HUMAN	60S ribosomal protein L18 OS=Homo sapiens GN=RPL18 PE=1 SV=2	3
sp|Q07020-2|RL18_HUMAN	Isoform 2 of 60S ribosomal protein L18 OS=Homo sapiens GN=RPL18	3
tr|D6RDX7|D6RDX7_HUMAN	Embigin OS=Homo sapiens GN=EMB PE=4 SV=1	5
sp|Q6PCB8|EMB_HUMAN	Embigin OS=Homo sapiens GN=EMB PE=1 SV=1	5
sp|Q6PCB8-2|EMB_HUMAN	Isoform 2 of Embigin OS=Homo sapiens GN=EMB	5
sp|Q9Y6X5|ENPP4_HUMAN	Bis(5'-adenosyl)-triphosphatase ENPP4 OS=Homo sapiens GN=ENPP4 PE=1 SV=3	3
sp|P00488|F13A_HUMAN	Coagulation factor XIII A chain OS=Homo sapiens GN=F13A1 PE=1 SV=4	3
tr|A0A087WWL9|A0A087WWL9_HUMAN	HLA class I histocompatibility antigen, Cw-14 alpha chain OS=Homo sapiens GN=HLA-C PE=3 SV=1	9
sp|Q29940|1B59_HUMAN	HLA class I histocompatibility antigen, B-59 alpha chain OS=Homo sapiens GN=HLA-B PE=1 SV=1	9
sp|P30493|1B55_HUMAN	HLA class I histocompatibility antigen, B-55 alpha chain OS=Homo sapiens GN=HLA-B PE=1 SV=1	9
sp|P30495|1B56_HUMAN	HLA class I histocompatibility antigen, B-56 alpha chain OS=Homo sapiens GN=HLA-B PE=1 SV=1	7
sp|P30484|1B46_HUMAN	HLA class I histocompatibility antigen, B-46 alpha chain OS=Homo sapiens GN=HLA-B PE=1 SV=1	7
sp|P30464|1B15_HUMAN	HLA class I histocompatibility antigen, B-15 alpha chain OS=Homo sapiens GN=HLA-B PE=1 SV=2	7
sp|P18463|1B37_HUMAN	HLA class I histocompatibility antigen, B-37 alpha chain OS=Homo sapiens GN=HLA-B PE=1 SV=1	8
sp|Q04826|1B40_HUMAN	HLA class I histocompatibility antigen, B-40 alpha chain OS=Homo sapiens GN=HLA-B PE=1 SV=1	6
sp|P30485|1B47_HUMAN	HLA class I histocompatibility antigen, B-47 alpha chain OS=Homo sapiens GN=HLA-B PE=1 SV=1	6
sp|P03989|1B27_HUMAN	HLA class I histocompatibility antigen, B-27 alpha chain OS=Homo sapiens GN=HLA-B PE=1 SV=2	6
sp|Q95365|1B38_HUMAN	HLA class I histocompatibility antigen, B-38 alpha chain OS=Homo sapiens GN=HLA-B PE=1 SV=1	6
sp|P30487|1B49_HUMAN	HLA class I histocompatibility antigen, B-49 alpha chain OS=Homo sapiens GN=HLA-B PE=1 SV=2	6
sp|Q29836|1B67_HUMAN	HLA class I histocompatibility antigen, B-67 alpha chain OS=Homo sapiens GN=HLA-B PE=1 SV=1	6
sp|Q29718|1B82_HUMAN	HLA class I histocompatibility antigen, B-82 alpha chain OS=Homo sapiens GN=HLA-B PE=1 SV=1	6
sp|P30488|1B50_HUMAN	HLA class I histocompatibility antigen, B-50 alpha chain OS=Homo sapiens GN=HLA-B PE=1 SV=1	6
sp|P30483|1B45_HUMAN	HLA class I histocompatibility antigen, B-45 alpha chain OS=Homo sapiens GN=HLA-B PE=1 SV=1	6
sp|P30480|1B42_HUMAN	HLA class I histocompatibility antigen, B-42 alpha chain OS=Homo sapiens GN=HLA-B PE=1 SV=1	7
sp|P30479|1B41_HUMAN	HLA class I histocompatibility antigen, B-41 alpha chain OS=Homo sapiens GN=HLA-B PE=1 SV=1	7
sp|P30475|1B39_HUMAN	HLA class I histocompatibility antigen, B-39 alpha chain OS=Homo sapiens GN=HLA-B PE=1 SV=1	6
sp|P30466|1B18_HUMAN	HLA class I histocompatibility antigen, B-18 alpha chain OS=Homo sapiens GN=HLA-B PE=1 SV=1	7
sp|P30462|1B14_HUMAN	HLA class I histocompatibility antigen, B-14 alpha chain OS=Homo sapiens GN=HLA-B PE=1 SV=1	7
sp|P30460|1B08_HUMAN	HLA class I histocompatibility antigen, B-8 alpha chain OS=Homo sapiens GN=HLA-B PE=1 SV=1	7
sp|P01889|1B07_HUMAN	HLA class I histocompatibility antigen, B-7 alpha chain OS=Homo sapiens GN=HLA-B PE=1 SV=3	5
tr|A2AEA2|A2AEA2_HUMAN	HLA class I histocompatibility antigen, Cw-14 alpha chain OS=Homo sapiens GN=HLA-C PE=3 SV=2	9
sp|P10321|1C07_HUMAN	HLA class I histocompatibility antigen, Cw-7 alpha chain OS=Homo sapiens GN=HLA-C PE=1 SV=3	9
sp|Q31612|1B73_HUMAN	HLA class I histocompatibility antigen, B-73 alpha chain OS=Homo sapiens GN=HLA-B PE=1 SV=1	5
tr|F6U0H7|F6U0H7_HUMAN	HLA class I histocompatibility antigen, B-56 alpha chain (Fragment) OS=Homo sapiens GN=HLA-B PE=1 SV=1	3
sp|P62873|GBB1_HUMAN	Guanine nucleotide-binding protein G(I)/G(S)/G(T) subunit beta-1 OS=Homo sapiens GN=GNB1 PE=1 SV=3	5
sp|P62873-2|GBB1_HUMAN	Isoform 2 of Guanine nucleotide-binding protein G(I)/G(S)/G(T) subunit beta-1 OS=Homo sapiens GN=GNB1	5
tr|F6UT28|F6UT28_HUMAN	Guanine nucleotide-binding protein G(I)/G(S)/G(T) subunit beta-1 (Fragment) OS=Homo sapiens GN=GNB1 PE=1 SV=1	4
tr|B3KVK2|B3KVK2_HUMAN	Guanine nucleotide-binding protein G(I)/G(S)/G(T) subunit beta-1 OS=Homo sapiens GN=GNB1 PE=1 SV=1	2
tr|A0A0A0MSA9|A0A0A0MSA9_HUMAN	Poliovirus receptor OS=Homo sapiens GN=PVR PE=4 SV=1	3
sp|P15151|PVR_HUMAN	Poliovirus receptor OS=Homo sapiens GN=PVR PE=1 SV=2	3
sp|P15151-4|PVR_HUMAN	Isoform Delta of Poliovirus receptor OS=Homo sapiens GN=PVR	3
sp|P15151-3|PVR_HUMAN	Isoform Gamma of Poliovirus receptor OS=Homo sapiens GN=PVR	3
sp|P15151-2|PVR_HUMAN	Isoform Beta of Poliovirus receptor OS=Homo sapiens GN=PVR	3
tr|B1ALM5|B1ALM5_HUMAN	Transmembrane protein 9 OS=Homo sapiens GN=TMEM9 PE=1 SV=1	5
sp|Q9P0T7|TMEM9_HUMAN	Transmembrane protein 9 OS=Homo sapiens GN=TMEM9 PE=1 SV=1	5
tr|B1ALM8|B1ALM8_HUMAN	Transmembrane protein 9 (Fragment) OS=Homo sapiens GN=TMEM9 PE=4 SV=1	2
tr|B1ALM7|B1ALM7_HUMAN	Transmembrane protein 9 (Fragment) OS=Homo sapiens GN=TMEM9 PE=4 SV=1	2
tr|B1ALM4|B1ALM4_HUMAN	Transmembrane protein 9 (Fragment) OS=Homo sapiens GN=TMEM9 PE=4 SV=2	2
tr|X6RFL8|X6RFL8_HUMAN	Ras-related protein Rab-14 (Fragment) OS=Homo sapiens GN=RAB14 PE=1 SV=1	3
sp|P61106|RAB14_HUMAN	Ras-related protein Rab-14 OS=Homo sapiens GN=RAB14 PE=1 SV=4	3
tr|Q3LIE7|Q3LIE7_HUMAN	Delta(24)-sterol reductase OS=Homo sapiens GN=Nbla03646 PE=2 SV=1	3
sp|Q15392|DHC24_HUMAN	Delta(24)-sterol reductase OS=Homo sapiens GN=DHCR24 PE=1 SV=2	3
sp|Q15392-2|DHC24_HUMAN	Isoform 2 of Delta(24)-sterol reductase OS=Homo sapiens GN=DHCR24	3
tr|L7N2F9|L7N2F9_HUMAN	Uncharacterized protein (Fragment) OS=Homo sapiens PE=4 SV=1	3
tr|J3QRU4|J3QRU4_HUMAN	Vesicle-associated membrane protein 2 OS=Homo sapiens GN=VAMP2 PE=4 SV=2	3
tr|F8WCA0|F8WCA0_HUMAN	Vesicle-associated membrane protein 2 OS=Homo sapiens GN=VAMP2 PE=4 SV=1	3
sp|P63027|VAMP2_HUMAN	Vesicle-associated membrane protein 2 OS=Homo sapiens GN=VAMP2 PE=1 SV=3	3
tr|E5RIP4|E5RIP4_HUMAN	Zinc transporter ZIP14 (Fragment) OS=Homo sapiens GN=SLC39A14 PE=1 SV=2	3
sp|Q15043|S39AE_HUMAN	Zinc transporter ZIP14 OS=Homo sapiens GN=SLC39A14 PE=1 SV=3	3
sp|Q15043-3|S39AE_HUMAN	Isoform 3 of Zinc transporter ZIP14 OS=Homo sapiens GN=SLC39A14	3
sp|Q15043-2|S39AE_HUMAN	Isoform 2 of Zinc transporter ZIP14 OS=Homo sapiens GN=SLC39A14	3
tr|E5RJG5|E5RJG5_HUMAN	Zinc transporter ZIP14 (Fragment) OS=Homo sapiens GN=SLC39A14 PE=1 SV=1	2
tr|E5RJ40|E5RJ40_HUMAN	Zinc transporter ZIP14 (Fragment) OS=Homo sapiens GN=SLC39A14 PE=1 SV=1	2
tr|E5RGA7|E5RGA7_HUMAN	Zinc transporter ZIP14 (Fragment) OS=Homo sapiens GN=SLC39A14 PE=1 SV=1	2
tr|E5RFZ8|E5RFZ8_HUMAN	Zinc transporter ZIP14 (Fragment) OS=Homo sapiens GN=SLC39A14 PE=1 SV=1	2
tr|A0A087WUM0|A0A087WUM0_HUMAN	Protein SYNJ2BP-COX16 (Fragment) OS=Homo sapiens GN=SYNJ2BP-COX16 PE=4 SV=1	3
sp|P57105|SYJ2B_HUMAN	Synaptojanin-2-binding protein OS=Homo sapiens GN=SYNJ2BP PE=1 SV=2	3
tr|A0A087X1F5|A0A087X1F5_HUMAN	Protein SYNJ2BP-COX16 (Fragment) OS=Homo sapiens GN=SYNJ2BP-COX16 PE=4 SV=1	2
tr|A0A087WYV9|A0A087WYV9_HUMAN	Protein SYNJ2BP-COX16 OS=Homo sapiens GN=SYNJ2BP-COX16 PE=4 SV=1	2
sp|Q9BV40|VAMP8_HUMAN	Vesicle-associated membrane protein 8 OS=Homo sapiens GN=VAMP8 PE=1 SV=1	3
tr|B8ZZT4|B8ZZT4_HUMAN	Vesicle-associated membrane protein 8 OS=Homo sapiens GN=VAMP8 PE=1 SV=1	2
sp|Q96NT5|PCFT_HUMAN	Proton-coupled folate transporter OS=Homo sapiens GN=SLC46A1 PE=1 SV=1	3
sp|Q96NT5-2|PCFT_HUMAN	Isoform 2 of Proton-coupled folate transporter OS=Homo sapiens GN=SLC46A1	3
sp|Q15223|PVRL1_HUMAN	Nectin-1 OS=Homo sapiens GN=PVRL1 PE=1 SV=3	3
sp|Q15223-3|PVRL1_HUMAN	Isoform Gamma of Nectin-1 OS=Homo sapiens GN=PVRL1	2
sp|Q15223-2|PVRL1_HUMAN	Isoform Alpha of Nectin-1 OS=Homo sapiens GN=PVRL1	2
sp|P62851|RS25_HUMAN	40S ribosomal protein S25 OS=Homo sapiens GN=RPS25 PE=1 SV=1	3
sp|P60468|SC61B_HUMAN	Protein transport protein Sec61 subunit beta OS=Homo sapiens GN=SEC61B PE=1 SV=2	3
sp|O15431|COPT1_HUMAN	High affinity copper uptake protein 1 OS=Homo sapiens GN=SLC31A1 PE=1 SV=1	7
Q3T052	TREMBL:Q3T052;Q5EA67 (Bos taurus) Inter-alpha (Globulin) inhibitor H4	3
P01966	SWISS-PROT:P01966 (Bos taurus) Hemoglobin subunit alpha	3
sp|P69905|HBA_HUMAN	Hemoglobin subunit alpha OS=Homo sapiens GN=HBA1 PE=1 SV=2	2
tr|G3V1N2|G3V1N2_HUMAN	HCG1745306, isoform CRA_a OS=Homo sapiens GN=HBA2 PE=1 SV=1	2
sp|P61353|RL27_HUMAN	60S ribosomal protein L27 OS=Homo sapiens GN=RPL27 PE=1 SV=2	4
tr|K7ELC7|K7ELC7_HUMAN	60S ribosomal protein L27 (Fragment) OS=Homo sapiens GN=RPL27 PE=1 SV=1	3
tr|B5MD38|B5MD38_HUMAN	3-ketoacyl-CoA thiolase OS=Homo sapiens GN=HADHB PE=1 SV=1	3
sp|P55084|ECHB_HUMAN	Trifunctional enzyme subunit beta, mitochondrial OS=Homo sapiens GN=HADHB PE=1 SV=3	3
sp|P55084-2|ECHB_HUMAN	Isoform 2 of Trifunctional enzyme subunit beta, mitochondrial OS=Homo sapiens GN=HADHB	3
tr|F5GZQ3|F5GZQ3_HUMAN	3-ketoacyl-CoA thiolase OS=Homo sapiens GN=HADHB PE=1 SV=1	2
sp|O43291|SPIT2_HUMAN	Kunitz-type protease inhibitor 2 OS=Homo sapiens GN=SPINT2 PE=1 SV=2	3
tr|K7EM91|K7EM91_HUMAN	Kunitz-type protease inhibitor 2 OS=Homo sapiens GN=SPINT2 PE=4 SV=1	2
sp|O43291-2|SPIT2_HUMAN	Isoform 2 of Kunitz-type protease inhibitor 2 OS=Homo sapiens GN=SPINT2	2
tr|B3KY94|B3KY94_HUMAN	CDP-diacylglycerol--inositol 3-phosphatidyltransferase OS=Homo sapiens GN=CDIPT PE=1 SV=1	3
sp|O14735|CDIPT_HUMAN	CDP-diacylglycerol--inositol 3-phosphatidyltransferase OS=Homo sapiens GN=CDIPT PE=1 SV=1	3
sp|O14735-3|CDIPT_HUMAN	Isoform 3 of CDP-diacylglycerol--inositol 3-phosphatidyltransferase OS=Homo sapiens GN=CDIPT	3
tr|H3BUR9|H3BUR9_HUMAN	CDP-diacylglycerol--inositol 3-phosphatidyltransferase OS=Homo sapiens GN=CDIPT PE=1 SV=1	2
sp|O00186|STXB3_HUMAN	Syntaxin-binding protein 3 OS=Homo sapiens GN=STXBP3 PE=1 SV=2	4
sp|A1L0T0|ILVBL_HUMAN	Acetolactate synthase-like protein OS=Homo sapiens GN=ILVBL PE=1 SV=2	3
tr|M0R026|M0R026_HUMAN	Acetolactate synthase-like protein OS=Homo sapiens GN=ILVBL PE=1 SV=1	2
sp|P17302|CXA1_HUMAN	Gap junction alpha-1 protein OS=Homo sapiens GN=GJA1 PE=1 SV=2	3
sp|P27544|CERS1_HUMAN	Ceramide synthase 1 OS=Homo sapiens GN=CERS1 PE=1 SV=1	3
sp|P27544-2|CERS1_HUMAN	Isoform 2 of Ceramide synthase 1 OS=Homo sapiens GN=CERS1	3
tr|E9PHX8|E9PHX8_HUMAN	Tyrosine-protein kinase Mer OS=Homo sapiens GN=MERTK PE=1 SV=1	3
sp|Q12866|MERTK_HUMAN	Tyrosine-protein kinase Mer OS=Homo sapiens GN=MERTK PE=1 SV=2	3
tr|A0A087WZQ5|A0A087WZQ5_HUMAN	Tyrosine-protein kinase Mer OS=Homo sapiens GN=MERTK PE=1 SV=1	3
sp|P50443|S26A2_HUMAN	Sulfate transporter OS=Homo sapiens GN=SLC26A2 PE=1 SV=2	6
tr|E9PG40|E9PG40_HUMAN	Amyloid beta A4 protein OS=Homo sapiens GN=APP PE=1 SV=1	6
sp|P05067|A4_HUMAN	Amyloid beta A4 protein OS=Homo sapiens GN=APP PE=1 SV=3	6
sp|P05067-9|A4_HUMAN	Isoform L-APP752 of Amyloid beta A4 protein OS=Homo sapiens GN=APP	6
sp|P05067-8|A4_HUMAN	Isoform APP751 of Amyloid beta A4 protein OS=Homo sapiens GN=APP	6
sp|P05067-7|A4_HUMAN	Isoform L-APP733 of Amyloid beta A4 protein OS=Homo sapiens GN=APP	6
sp|P05067-11|A4_HUMAN	Isoform 11 of Amyloid beta A4 protein OS=Homo sapiens GN=APP	6
tr|A0A0A0MRG2|A0A0A0MRG2_HUMAN	Amyloid beta A4 protein OS=Homo sapiens GN=APP PE=4 SV=1	6
sp|P05067-6|A4_HUMAN	Isoform APP714 of Amyloid beta A4 protein OS=Homo sapiens GN=APP	6
sp|P05067-5|A4_HUMAN	Isoform L-APP696 of Amyloid beta A4 protein OS=Homo sapiens GN=APP	6
sp|P05067-4|A4_HUMAN	Isoform APP695 of Amyloid beta A4 protein OS=Homo sapiens GN=APP	6
sp|P05067-3|A4_HUMAN	Isoform L-APP677 of Amyloid beta A4 protein OS=Homo sapiens GN=APP	6
sp|P05067-10|A4_HUMAN	Isoform APP639 of Amyloid beta A4 protein OS=Homo sapiens GN=APP	6
sp|Q9NRA2|S17A5_HUMAN	Sialin OS=Homo sapiens GN=SLC17A5 PE=1 SV=2	3
tr|J3QLE5|J3QLE5_HUMAN	Small nuclear ribonucleoprotein-associated protein N (Fragment) OS=Homo sapiens GN=SNRPN PE=4 SV=1	3
tr|A8MT02|A8MT02_HUMAN	Small nuclear ribonucleoprotein-associated proteins B and B' OS=Homo sapiens GN=SNRPB PE=1 SV=3	3
sp|P63162|RSMN_HUMAN	Small nuclear ribonucleoprotein-associated protein N OS=Homo sapiens GN=SNRPN PE=1 SV=1	3
sp|P63162-2|RSMN_HUMAN	Isoform 2 of Small nuclear ribonucleoprotein-associated protein N OS=Homo sapiens GN=SNRPN	3
sp|P14678|RSMB_HUMAN	Small nuclear ribonucleoprotein-associated proteins B and B' OS=Homo sapiens GN=SNRPB PE=1 SV=2	3
sp|P14678-3|RSMB_HUMAN	Isoform SM-B1 of Small nuclear ribonucleoprotein-associated proteins B and B' OS=Homo sapiens GN=SNRPB	3
sp|P14678-2|RSMB_HUMAN	Isoform SM-B of Small nuclear ribonucleoprotein-associated proteins B and B' OS=Homo sapiens GN=SNRPB	3
sp|Q92538|GBF1_HUMAN	Golgi-specific brefeldin A-resistance guanine nucleotide exchange factor 1 OS=Homo sapiens GN=GBF1 PE=1 SV=2	4
sp|P62906|RL10A_HUMAN	60S ribosomal protein L10a OS=Homo sapiens GN=RPL10A PE=1 SV=2	5
sp|P25398|RS12_HUMAN	40S ribosomal protein S12 OS=Homo sapiens GN=RPS12 PE=1 SV=3	3
sp|Q9H3N1|TMX1_HUMAN	Thioredoxin-related transmembrane protein 1 OS=Homo sapiens GN=TMX1 PE=1 SV=1	3
sp|P52292|IMA1_HUMAN	Importin subunit alpha-1 OS=Homo sapiens GN=KPNA2 PE=1 SV=1	3
sp|O00148|DX39A_HUMAN	ATP-dependent RNA helicase DDX39A OS=Homo sapiens GN=DDX39A PE=1 SV=2	3
sp|Q13838|DX39B_HUMAN	Spliceosome RNA helicase DDX39B OS=Homo sapiens GN=DDX39B PE=1 SV=1	3
sp|Q13838-2|DX39B_HUMAN	Isoform 2 of Spliceosome RNA helicase DDX39B OS=Homo sapiens GN=DDX39B	3
tr|H0Y400|H0Y400_HUMAN	Spliceosome RNA helicase DDX39B (Fragment) OS=Homo sapiens GN=DDX39B PE=1 SV=1	2
sp|P46783|RS10_HUMAN	40S ribosomal protein S10 OS=Homo sapiens GN=RPS10 PE=1 SV=1	3
sp|Q9NQ39|RS10L_HUMAN	Putative 40S ribosomal protein S10-like OS=Homo sapiens GN=RPS10P5 PE=5 SV=1	2
tr|Q5SZ82|Q5SZ82_HUMAN	Required for meiotic nuclear division protein 1 homolog (Fragment) OS=Homo sapiens GN=RMND1 PE=1 SV=1	3
tr|A0A087WXU0|A0A087WXU0_HUMAN	Required for meiotic nuclear division protein 1 homolog OS=Homo sapiens GN=RMND1 PE=1 SV=1	3
sp|Q9NWS8|RMND1_HUMAN	Required for meiotic nuclear division protein 1 homolog OS=Homo sapiens GN=RMND1 PE=1 SV=2	3
sp|Q9NWS8-2|RMND1_HUMAN	Isoform 2 of Required for meiotic nuclear division protein 1 homolog OS=Homo sapiens GN=RMND1	2
tr|A0A0A0MSI8|A0A0A0MSI8_HUMAN	Exocyst complex component 5 OS=Homo sapiens GN=EXOC5 PE=4 SV=1	3
sp|O00471|EXOC5_HUMAN	Exocyst complex component 5 OS=Homo sapiens GN=EXOC5 PE=1 SV=1	3
tr|F8W9B8|F8W9B8_HUMAN	Exocyst complex component 5 OS=Homo sapiens GN=EXOC5 PE=1 SV=1	2
sp|P54886|P5CS_HUMAN	Delta-1-pyrroline-5-carboxylate synthase OS=Homo sapiens GN=ALDH18A1 PE=1 SV=2	3
sp|P54886-2|P5CS_HUMAN	Isoform Short of Delta-1-pyrroline-5-carboxylate synthase OS=Homo sapiens GN=ALDH18A1	3
sp|P26006-1|ITA3_HUMAN	Isoform 2 of Integrin alpha-3 OS=Homo sapiens GN=ITGA3	3
sp|P26006|ITA3_HUMAN	Integrin alpha-3 OS=Homo sapiens GN=ITGA3 PE=1 SV=5	3
tr|Q5QPK2|Q5QPK2_HUMAN	Dolichol-phosphate mannosyltransferase subunit 1 OS=Homo sapiens GN=DPM1 PE=1 SV=1	4
sp|O60762|DPM1_HUMAN	Dolichol-phosphate mannosyltransferase subunit 1 OS=Homo sapiens GN=DPM1 PE=1 SV=1	4
tr|H0Y368|H0Y368_HUMAN	Dolichol-phosphate mannosyltransferase subunit 1 (Fragment) OS=Homo sapiens GN=DPM1 PE=1 SV=1	4
sp|P15531|NDKA_HUMAN	Nucleoside diphosphate kinase A OS=Homo sapiens GN=NME1 PE=1 SV=1	4
sp|P15531-2|NDKA_HUMAN	Isoform 2 of Nucleoside diphosphate kinase A OS=Homo sapiens GN=NME1	4
sp|P22392-2|NDKB_HUMAN	Isoform 3 of Nucleoside diphosphate kinase B OS=Homo sapiens GN=NME2	3
tr|J3KPD9|J3KPD9_HUMAN	Nucleoside diphosphate kinase B OS=Homo sapiens GN=NME2 PE=1 SV=1	3
tr|E7ERL0|E7ERL0_HUMAN	Nucleoside diphosphate kinase A OS=Homo sapiens GN=NME1 PE=1 SV=1	3
sp|P18084|ITB5_HUMAN	Integrin beta-5 OS=Homo sapiens GN=ITGB5 PE=1 SV=1	3
tr|Q6PID9|Q6PID9_HUMAN	Aggrecan OS=Homo sapiens GN=ACAN PE=2 SV=1	3
tr|H0YM81|H0YM81_HUMAN	Aggrecan core protein OS=Homo sapiens GN=ACAN PE=4 SV=1	3
tr|E7EX88|E7EX88_HUMAN	Aggrecan core protein OS=Homo sapiens GN=ACAN PE=4 SV=2	3
tr|E7ENV9|E7ENV9_HUMAN	Aggrecan core protein OS=Homo sapiens GN=ACAN PE=4 SV=2	3
tr|A0A087X1T7|A0A087X1T7_HUMAN	Aggrecan core protein OS=Homo sapiens GN=ACAN PE=4 SV=1	3
sp|P16112|PGCA_HUMAN	Aggrecan core protein OS=Homo sapiens GN=ACAN PE=1 SV=2	3
sp|P16112-3|PGCA_HUMAN	Isoform 3 of Aggrecan core protein OS=Homo sapiens GN=ACAN	3
sp|P16112-2|PGCA_HUMAN	Isoform 2 of Aggrecan core protein OS=Homo sapiens GN=ACAN	3
sp|Q6ZNA5|FRRS1_HUMAN	Ferric-chelate reductase 1 OS=Homo sapiens GN=FRRS1 PE=2 SV=2	3
sp|Q6ZNA5-2|FRRS1_HUMAN	Isoform 2 of Ferric-chelate reductase 1 OS=Homo sapiens GN=FRRS1	3
sp|Q9NR30|DDX21_HUMAN	Nucleolar RNA helicase 2 OS=Homo sapiens GN=DDX21 PE=1 SV=5	4
tr|J3KR24|J3KR24_HUMAN	Isoleucine--tRNA ligase, cytoplasmic OS=Homo sapiens GN=IARS PE=1 SV=1	3
tr|A0A0A0MSX9|A0A0A0MSX9_HUMAN	Isoleucine--tRNA ligase, cytoplasmic OS=Homo sapiens GN=IARS PE=4 SV=1	3
sp|P41252|SYIC_HUMAN	Isoleucine--tRNA ligase, cytoplasmic OS=Homo sapiens GN=IARS PE=1 SV=2	3
tr|B1AMW1|B1AMW1_HUMAN	CD58 antigen, (Lymphocyte function-associated antigen 3), isoform CRA_c OS=Homo sapiens GN=CD58 PE=4 SV=1	3
sp|P19256|LFA3_HUMAN	Lymphocyte function-associated antigen 3 OS=Homo sapiens GN=CD58 PE=1 SV=1	3
sp|P19256-3|LFA3_HUMAN	Isoform 3 of Lymphocyte function-associated antigen 3 OS=Homo sapiens GN=CD58	3
sp|P19256-2|LFA3_HUMAN	Isoform 2 of Lymphocyte function-associated antigen 3 OS=Homo sapiens GN=CD58	3
tr|H0YDI1|H0YDI1_HUMAN	Lymphocyte function-associated antigen 3 (Fragment) OS=Homo sapiens GN=CD58 PE=4 SV=1	2
sp|Q9H8J5|MANS1_HUMAN	MANSC domain-containing protein 1 OS=Homo sapiens GN=MANSC1 PE=2 SV=1	4
sp|Q9H8J5-2|MANS1_HUMAN	Isoform 2 of MANSC domain-containing protein 1 OS=Homo sapiens GN=MANSC1	4
sp|Q99805|TM9S2_HUMAN	Transmembrane 9 superfamily member 2 OS=Homo sapiens GN=TM9SF2 PE=1 SV=1	3
sp|Q9P0J0|NDUAD_HUMAN	NADH dehydrogenase [ubiquinone] 1 alpha subcomplex subunit 13 OS=Homo sapiens GN=NDUFA13 PE=1 SV=3	4
sp|Q9P0J0-2|NDUAD_HUMAN	Isoform 2 of NADH dehydrogenase [ubiquinone] 1 alpha subcomplex subunit 13 OS=Homo sapiens GN=NDUFA13	4
tr|K7EJE1|K7EJE1_HUMAN	NADH dehydrogenase [ubiquinone] 1 alpha subcomplex subunit 13 OS=Homo sapiens GN=NDUFA13 PE=4 SV=1	3
tr|E7ENQ6|E7ENQ6_HUMAN	Uncharacterized protein OS=Homo sapiens PE=4 SV=1	3
tr|B4DEZ3|B4DEZ3_HUMAN	NADH dehydrogenase [ubiquinone] 1 alpha subcomplex subunit 13 OS=Homo sapiens GN=NDUFA13 PE=2 SV=1	3
sp|O14828|SCAM3_HUMAN	Secretory carrier-associated membrane protein 3 OS=Homo sapiens GN=SCAMP3 PE=1 SV=3	3
sp|O14828-2|SCAM3_HUMAN	Isoform 2 of Secretory carrier-associated membrane protein 3 OS=Homo sapiens GN=SCAMP3	2
tr|C9J9K3|C9J9K3_HUMAN	40S ribosomal protein SA (Fragment) OS=Homo sapiens GN=RPSA PE=1 SV=3	3
tr|A6NE09|A6NE09_HUMAN	40S ribosomal protein SA OS=Homo sapiens GN=RPSAP58 PE=3 SV=1	3
sp|P08865|RSSA_HUMAN	40S ribosomal protein SA OS=Homo sapiens GN=RPSA PE=1 SV=4	3
tr|E7ETU9|E7ETU9_HUMAN	Procollagen-lysine,2-oxoglutarate 5-dioxygenase 2 OS=Homo sapiens GN=PLOD2 PE=1 SV=1	3
sp|O00469|PLOD2_HUMAN	Procollagen-lysine,2-oxoglutarate 5-dioxygenase 2 OS=Homo sapiens GN=PLOD2 PE=1 SV=2	3
sp|O00469-2|PLOD2_HUMAN	Isoform 2 of Procollagen-lysine,2-oxoglutarate 5-dioxygenase 2 OS=Homo sapiens GN=PLOD2	3
sp|Q8TD43|TRPM4_HUMAN	Transient receptor potential cation channel subfamily M member 4 OS=Homo sapiens GN=TRPM4 PE=1 SV=1	3
sp|Q8TD43-2|TRPM4_HUMAN	Isoform 2 of Transient receptor potential cation channel subfamily M member 4 OS=Homo sapiens GN=TRPM4	3
sp|Q8TD43-3|TRPM4_HUMAN	Isoform 3 of Transient receptor potential cation channel subfamily M member 4 OS=Homo sapiens GN=TRPM4	2
sp|P31040|SDHA_HUMAN	Succinate dehydrogenase [ubiquinone] flavoprotein subunit, mitochondrial OS=Homo sapiens GN=SDHA PE=1 SV=2	3
sp|P31040-2|SDHA_HUMAN	Isoform 2 of Succinate dehydrogenase [ubiquinone] flavoprotein subunit, mitochondrial OS=Homo sapiens GN=SDHA	3
tr|A0A087X1I3|A0A087X1I3_HUMAN	Succinate dehydrogenase [ubiquinone] flavoprotein subunit, mitochondrial OS=Homo sapiens GN=SDHA PE=1 SV=1	3
sp|P31040-3|SDHA_HUMAN	Isoform 3 of Succinate dehydrogenase [ubiquinone] flavoprotein subunit, mitochondrial OS=Homo sapiens GN=SDHA	3
tr|D6RFM5|D6RFM5_HUMAN	Succinate dehydrogenase [ubiquinone] flavoprotein subunit, mitochondrial OS=Homo sapiens GN=SDHA PE=1 SV=1	2
sp|P04181|OAT_HUMAN	Ornithine aminotransferase, mitochondrial OS=Homo sapiens GN=OAT PE=1 SV=1	4
sp|Q9UGP8|SEC63_HUMAN	Translocation protein SEC63 homolog OS=Homo sapiens GN=SEC63 PE=1 SV=2	3
sp|P16152|CBR1_HUMAN	Carbonyl reductase [NADPH] 1 OS=Homo sapiens GN=CBR1 PE=1 SV=3	3
tr|E9PQ63|E9PQ63_HUMAN	Carbonyl reductase [NADPH] 1 OS=Homo sapiens GN=CBR1 PE=1 SV=1	2
tr|A8MTM1|A8MTM1_HUMAN	Carbonyl reductase [NADPH] 1 OS=Homo sapiens GN=CBR1 PE=1 SV=1	2
sp|P16152-2|CBR1_HUMAN	Isoform 2 of Carbonyl reductase [NADPH] 1 OS=Homo sapiens GN=CBR1	2
sp|O75828|CBR3_HUMAN	Carbonyl reductase [NADPH] 3 OS=Homo sapiens GN=CBR3 PE=1 SV=3	2
ENSEMBL:ENSBTAP00000007350	(Bos taurus) similar to Complement C4-A precursor	3
P01030	SWISS-PROT:P01030 (Bos taurus) similar to Complement C4-A precursor	3
sp|P22102|PUR2_HUMAN	Trifunctional purine biosynthetic protein adenosine-3 OS=Homo sapiens GN=GART PE=1 SV=1	3
sp|P22102-2|PUR2_HUMAN	Isoform Short of Trifunctional purine biosynthetic protein adenosine-3 OS=Homo sapiens GN=GART	3
sp|P78371|TCPB_HUMAN	T-complex protein 1 subunit beta OS=Homo sapiens GN=CCT2 PE=1 SV=4	4
sp|P78371-2|TCPB_HUMAN	Isoform 2 of T-complex protein 1 subunit beta OS=Homo sapiens GN=CCT2	4
tr|F5GWF6|F5GWF6_HUMAN	T-complex protein 1 subunit beta OS=Homo sapiens GN=CCT2 PE=1 SV=2	3
sp|Q9UG63|ABCF2_HUMAN	ATP-binding cassette sub-family F member 2 OS=Homo sapiens GN=ABCF2 PE=1 SV=2	5
sp|Q9UG63-2|ABCF2_HUMAN	Isoform 2 of ATP-binding cassette sub-family F member 2 OS=Homo sapiens GN=ABCF2	5
P17697	SWISS-PROT:P17697 (Bos taurus) Clusterin precursor	3
sp|Q8TEB7|RN128_HUMAN	E3 ubiquitin-protein ligase RNF128 OS=Homo sapiens GN=RNF128 PE=1 SV=1	3
sp|Q8TEB7-2|RN128_HUMAN	Isoform 2 of E3 ubiquitin-protein ligase RNF128 OS=Homo sapiens GN=RNF128	2
sp|O00231|PSD11_HUMAN	26S proteasome non-ATPase regulatory subunit 11 OS=Homo sapiens GN=PSMD11 PE=1 SV=3	3
sp|O00231-2|PSD11_HUMAN	Isoform 2 of 26S proteasome non-ATPase regulatory subunit 11 OS=Homo sapiens GN=PSMD11	3
tr|J3QRY4|J3QRY4_HUMAN	26S proteasome non-ATPase regulatory subunit 11 (Fragment) OS=Homo sapiens GN=PSMD11 PE=1 SV=3	2
sp|Q96A33|CCD47_HUMAN	Coiled-coil domain-containing protein 47 OS=Homo sapiens GN=CCDC47 PE=1 SV=1	2
sp|Q96A33-2|CCD47_HUMAN	Isoform 2 of Coiled-coil domain-containing protein 47 OS=Homo sapiens GN=CCDC47	2
sp|P49915|GUAA_HUMAN	GMP synthase [glutamine-hydrolyzing] OS=Homo sapiens GN=GMPS PE=1 SV=1	3
sp|P49915-2|GUAA_HUMAN	Isoform 2 of GMP synthase [glutamine-hydrolyzing] OS=Homo sapiens GN=GMPS	3
sp|O00308|WWP2_HUMAN	NEDD4-like E3 ubiquitin-protein ligase WWP2 OS=Homo sapiens GN=WWP2 PE=1 SV=2	4
tr|H3BS79|H3BS79_HUMAN	NEDD4-like E3 ubiquitin-protein ligase WWP2 OS=Homo sapiens GN=WWP2 PE=4 SV=1	2
tr|H3BRX8|H3BRX8_HUMAN	NEDD4-like E3 ubiquitin-protein ligase WWP2 (Fragment) OS=Homo sapiens GN=WWP2 PE=4 SV=1	2
sp|O00308-4|WWP2_HUMAN	Isoform 4 of NEDD4-like E3 ubiquitin-protein ligase WWP2 OS=Homo sapiens GN=WWP2	2
sp|Q13530|SERC3_HUMAN	Serine incorporator 3 OS=Homo sapiens GN=SERINC3 PE=2 SV=2	3
sp|Q13530-2|SERC3_HUMAN	Isoform 2 of Serine incorporator 3 OS=Homo sapiens GN=SERINC3	3
sp|Q9NWD8|TM248_HUMAN	Transmembrane protein 248 OS=Homo sapiens GN=TMEM248 PE=2 SV=1	2
sp|Q9Y3Z3|SAMH1_HUMAN	Deoxynucleoside triphosphate triphosphohydrolase SAMHD1 OS=Homo sapiens GN=SAMHD1 PE=1 SV=2	3
sp|Q9Y3Z3-4|SAMH1_HUMAN	Isoform 4 of Deoxynucleoside triphosphate triphosphohydrolase SAMHD1 OS=Homo sapiens GN=SAMHD1	3
sp|Q9Y3Z3-2|SAMH1_HUMAN	Isoform 2 of Deoxynucleoside triphosphate triphosphohydrolase SAMHD1 OS=Homo sapiens GN=SAMHD1	3
P41361	SWISS-PROT:P41361 (Bos taurus) Antithrombin-III precursor	3
sp|P30825|CTR1_HUMAN	High affinity cationic amino acid transporter 1 OS=Homo sapiens GN=SLC7A1 PE=1 SV=1	8
tr|B1ALU3|B1ALU3_HUMAN	Latrophilin 2, isoform CRA_k OS=Homo sapiens GN=LPHN2 PE=1 SV=1	3
tr|B1ALU1|B1ALU1_HUMAN	Latrophilin-2 OS=Homo sapiens GN=LPHN2 PE=1 SV=1	3
sp|O95490|LPHN2_HUMAN	Latrophilin-2 OS=Homo sapiens GN=LPHN2 PE=1 SV=2	3
sp|O95490-7|LPHN2_HUMAN	Isoform 7 of Latrophilin-2 OS=Homo sapiens GN=LPHN2	3
sp|O95490-6|LPHN2_HUMAN	Isoform 6 of Latrophilin-2 OS=Homo sapiens GN=LPHN2	3
sp|O95490-5|LPHN2_HUMAN	Isoform 5 of Latrophilin-2 OS=Homo sapiens GN=LPHN2	3
sp|O95490-2|LPHN2_HUMAN	Isoform 2 of Latrophilin-2 OS=Homo sapiens GN=LPHN2	3
tr|H0Y5C0|H0Y5C0_HUMAN	Latrophilin-2 (Fragment) OS=Homo sapiens GN=LPHN2 PE=1 SV=1	3
sp|O95490-4|LPHN2_HUMAN	Isoform 4 of Latrophilin-2 OS=Homo sapiens GN=LPHN2	2
sp|O95490-3|LPHN2_HUMAN	Isoform 3 of Latrophilin-2 OS=Homo sapiens GN=LPHN2	2
tr|C9JNK6|C9JNK6_HUMAN	Metaxin-2 OS=Homo sapiens GN=MTX2 PE=1 SV=1	3
tr|C9JAZ1|C9JAZ1_HUMAN	Metaxin-2 (Fragment) OS=Homo sapiens GN=MTX2 PE=1 SV=1	3
sp|O75431|MTX2_HUMAN	Metaxin-2 OS=Homo sapiens GN=MTX2 PE=1 SV=1	3
sp|O75431-2|MTX2_HUMAN	Isoform 2 of Metaxin-2 OS=Homo sapiens GN=MTX2	3
tr|Q86YZ4|Q86YZ4_HUMAN	Solute carrier family 26 member 6 OS=Homo sapiens GN=SLC26A6 PE=1 SV=1	3
tr|G3XAC1|G3XAC1_HUMAN	Solute carrier family 26 member 6 OS=Homo sapiens GN=SLC26A6 PE=1 SV=1	3
sp|Q9BXS9|S26A6_HUMAN	Solute carrier family 26 member 6 OS=Homo sapiens GN=SLC26A6 PE=1 SV=1	3
sp|Q9BXS9-7|S26A6_HUMAN	Isoform 7 of Solute carrier family 26 member 6 OS=Homo sapiens GN=SLC26A6	3
sp|Q9BXS9-3|S26A6_HUMAN	Isoform 3 of Solute carrier family 26 member 6 OS=Homo sapiens GN=SLC26A6	3
sp|Q9BXS9-2|S26A6_HUMAN	Isoform 2 of Solute carrier family 26 member 6 OS=Homo sapiens GN=SLC26A6	3
sp|Q9BXS9-6|S26A6_HUMAN	Isoform 6 of Solute carrier family 26 member 6 OS=Homo sapiens GN=SLC26A6	2
sp|Q9BXS9-5|S26A6_HUMAN	Isoform 5 of Solute carrier family 26 member 6 OS=Homo sapiens GN=SLC26A6	2
sp|Q9BXS9-4|S26A6_HUMAN	Isoform 4 of Solute carrier family 26 member 6 OS=Homo sapiens GN=SLC26A6	2
tr|F8W9I8|F8W9I8_HUMAN	Solute carrier family 26 member 6 OS=Homo sapiens GN=SLC26A6 PE=4 SV=1	2
tr|C9JKR6|C9JKR6_HUMAN	Solute carrier family 26 member 6 (Fragment) OS=Homo sapiens GN=SLC26A6 PE=4 SV=1	2
tr|C9J6Y3|C9J6Y3_HUMAN	Solute carrier family 26 member 6 (Fragment) OS=Homo sapiens GN=SLC26A6 PE=4 SV=1	2
sp|Q9UN70|PCDGK_HUMAN	Protocadherin gamma-C3 OS=Homo sapiens GN=PCDHGC3 PE=1 SV=1	3
sp|Q9UN70-2|PCDGK_HUMAN	Isoform 2 of Protocadherin gamma-C3 OS=Homo sapiens GN=PCDHGC3	3
sp|Q9UHI6|DDX20_HUMAN	Probable ATP-dependent RNA helicase DDX20 OS=Homo sapiens GN=DDX20 PE=1 SV=2	3
sp|P13611|CSPG2_HUMAN	Versican core protein OS=Homo sapiens GN=VCAN PE=1 SV=3	3
sp|P13611-5|CSPG2_HUMAN	Isoform Vint of Versican core protein OS=Homo sapiens GN=VCAN	3
sp|P13611-2|CSPG2_HUMAN	Isoform V1 of Versican core protein OS=Homo sapiens GN=VCAN	3
tr|E9PF17|E9PF17_HUMAN	Versican core protein OS=Homo sapiens GN=VCAN PE=1 SV=2	2
sp|P13611-4|CSPG2_HUMAN	Isoform V3 of Versican core protein OS=Homo sapiens GN=VCAN	2
sp|P13611-3|CSPG2_HUMAN	Isoform V2 of Versican core protein OS=Homo sapiens GN=VCAN	2
sp|Q8TB96|TIP_HUMAN	T-cell immunomodulatory protein OS=Homo sapiens GN=ITFG1 PE=1 SV=1	2
tr|F5GXC5|F5GXC5_HUMAN	T-cell immunomodulatory protein OS=Homo sapiens GN=ITFG1 PE=4 SV=1	2
sp|Q68DH5|LMBD2_HUMAN	LMBR1 domain-containing protein 2 OS=Homo sapiens GN=LMBRD2 PE=1 SV=1	3
sp|P18124|RL7_HUMAN	60S ribosomal protein L7 OS=Homo sapiens GN=RPL7 PE=1 SV=1	2
tr|A8MUD9|A8MUD9_HUMAN	60S ribosomal protein L7 OS=Homo sapiens GN=RPL7 PE=1 SV=1	2
tr|M0R1A7|M0R1A7_HUMAN	60S ribosomal protein L18a OS=Homo sapiens GN=RPL18A PE=1 SV=1	3
tr|M0R117|M0R117_HUMAN	60S ribosomal protein L18a OS=Homo sapiens GN=RPL18A PE=1 SV=1	3
sp|Q02543|RL18A_HUMAN	60S ribosomal protein L18a OS=Homo sapiens GN=RPL18A PE=1 SV=2	3
tr|M0R3D6|M0R3D6_HUMAN	60S ribosomal protein L18a (Fragment) OS=Homo sapiens GN=RPL18A PE=1 SV=1	3
sp|Q9UI12|VATH_HUMAN	V-type proton ATPase subunit H OS=Homo sapiens GN=ATP6V1H PE=1 SV=1	3
sp|Q9UI12-2|VATH_HUMAN	Isoform 2 of V-type proton ATPase subunit H OS=Homo sapiens GN=ATP6V1H	3
tr|G3V126|G3V126_HUMAN	ATPase, H+ transporting, lysosomal 50/57kDa, V1 subunit H, isoform CRA_c OS=Homo sapiens GN=ATP6V1H PE=1 SV=1	3
sp|O00571|DDX3X_HUMAN	ATP-dependent RNA helicase DDX3X OS=Homo sapiens GN=DDX3X PE=1 SV=3	3
sp|O00571-2|DDX3X_HUMAN	Isoform 2 of ATP-dependent RNA helicase DDX3X OS=Homo sapiens GN=DDX3X	3
Q3ZBS7	TREMBL:Q3ZBS7 (Bos taurus) Vitronectin	2
sp|P27701|CD82_HUMAN	CD82 antigen OS=Homo sapiens GN=CD82 PE=1 SV=1	3
sp|P27701-2|CD82_HUMAN	Isoform 2 of CD82 antigen OS=Homo sapiens GN=CD82	3
tr|E9PJC7|E9PJC7_HUMAN	Tetraspanin (Fragment) OS=Homo sapiens GN=CD82 PE=3 SV=1	2
tr|H0Y547|H0Y547_HUMAN	Probable phospholipid-transporting ATPase IH (Fragment) OS=Homo sapiens GN=ATP11A PE=1 SV=1	6
tr|E9PEJ6|E9PEJ6_HUMAN	Probable phospholipid-transporting ATPase IH OS=Homo sapiens GN=ATP11A PE=1 SV=1	6
sp|P98196|AT11A_HUMAN	Probable phospholipid-transporting ATPase IH OS=Homo sapiens GN=ATP11A PE=1 SV=3	6
tr|H0Y8F0|H0Y8F0_HUMAN	Probable phospholipid-transporting ATPase IH (Fragment) OS=Homo sapiens GN=ATP11A PE=1 SV=1	3
sp|Q13263|TIF1B_HUMAN	Transcription intermediary factor 1-beta OS=Homo sapiens GN=TRIM28 PE=1 SV=5	3
sp|Q13263-2|TIF1B_HUMAN	Isoform 2 of Transcription intermediary factor 1-beta OS=Homo sapiens GN=TRIM28	2
sp|P62829|RL23_HUMAN	60S ribosomal protein L23 OS=Homo sapiens GN=RPL23 PE=1 SV=1	2
tr|J3KT29|J3KT29_HUMAN	60S ribosomal protein L23 OS=Homo sapiens GN=RPL23 PE=1 SV=1	2
tr|C9JD32|C9JD32_HUMAN	60S ribosomal protein L23 (Fragment) OS=Homo sapiens GN=RPL23 PE=1 SV=1	2
tr|B9ZVP7|B9ZVP7_HUMAN	60S ribosomal protein L23 OS=Homo sapiens GN=RPL23 PE=1 SV=1	2
tr|O95090|O95090_HUMAN	Battenin (Fragment) OS=Homo sapiens GN=CLN3 PE=1 SV=1	4
tr|H3BPM8|H3BPM8_HUMAN	Battenin OS=Homo sapiens GN=CLN3 PE=1 SV=1	4
sp|Q13286|CLN3_HUMAN	Battenin OS=Homo sapiens GN=CLN3 PE=1 SV=1	4
sp|Q13286-7|CLN3_HUMAN	Isoform 7 of Battenin OS=Homo sapiens GN=CLN3	4
sp|Q13286-6|CLN3_HUMAN	Isoform 6 of Battenin OS=Homo sapiens GN=CLN3	4
sp|Q13286-4|CLN3_HUMAN	Isoform 4 of Battenin OS=Homo sapiens GN=CLN3	4
sp|Q13286-3|CLN3_HUMAN	Isoform 3 of Battenin OS=Homo sapiens GN=CLN3	4
sp|Q13286-2|CLN3_HUMAN	Isoform 2 of Battenin OS=Homo sapiens GN=CLN3	4
tr|A0A0A0MTH3|A0A0A0MTH3_HUMAN	Integrin-linked protein kinase OS=Homo sapiens GN=ILK PE=4 SV=1	3
sp|Q13418|ILK_HUMAN	Integrin-linked protein kinase OS=Homo sapiens GN=ILK PE=1 SV=2	3
sp|Q13418-2|ILK_HUMAN	Isoform 2 of Integrin-linked protein kinase OS=Homo sapiens GN=ILK	3
sp|Q13418-3|ILK_HUMAN	Isoform 3 of Integrin-linked protein kinase OS=Homo sapiens GN=ILK	2
sp|P30049|ATPD_HUMAN	ATP synthase subunit delta, mitochondrial OS=Homo sapiens GN=ATP5D PE=1 SV=2	4
tr|H7BY58|H7BY58_HUMAN	Protein-L-isoaspartate O-methyltransferase OS=Homo sapiens GN=PCMT1 PE=1 SV=1	2
tr|F6S8N6|F6S8N6_HUMAN	Protein-L-isoaspartate O-methyltransferase OS=Homo sapiens GN=PCMT1 PE=1 SV=1	2
tr|A0A0A0MRJ6|A0A0A0MRJ6_HUMAN	Protein-L-isoaspartate(D-aspartate) O-methyltransferase OS=Homo sapiens GN=PCMT1 PE=4 SV=1	2
sp|P22061|PIMT_HUMAN	Protein-L-isoaspartate(D-aspartate) O-methyltransferase OS=Homo sapiens GN=PCMT1 PE=1 SV=4	2
sp|P22061-2|PIMT_HUMAN	Isoform 2 of Protein-L-isoaspartate(D-aspartate) O-methyltransferase OS=Homo sapiens GN=PCMT1	2
tr|G3XAN4|G3XAN4_HUMAN	Translocating chain-associated membrane protein 1 OS=Homo sapiens GN=TRAM1 PE=1 SV=1	4
sp|Q15629|TRAM1_HUMAN	Translocating chain-associated membrane protein 1 OS=Homo sapiens GN=TRAM1 PE=1 SV=3	4
sp|Q15629-2|TRAM1_HUMAN	Isoform 2 of Translocating chain-associated membrane protein 1 OS=Homo sapiens GN=TRAM1	4
sp|P46777|RL5_HUMAN	60S ribosomal protein L5 OS=Homo sapiens GN=RPL5 PE=1 SV=3	3
sp|P40937|RFC5_HUMAN	Replication factor C subunit 5 OS=Homo sapiens GN=RFC5 PE=1 SV=1	2
sp|P40937-2|RFC5_HUMAN	Isoform 2 of Replication factor C subunit 5 OS=Homo sapiens GN=RFC5	2
tr|F5H5S0|F5H5S0_HUMAN	Replication factor C subunit 5 (Fragment) OS=Homo sapiens GN=RFC5 PE=1 SV=1	1
sp|Q8TCT0|CERK1_HUMAN	Ceramide kinase OS=Homo sapiens GN=CERK PE=1 SV=1	2
tr|F8WFD8|F8WFD8_HUMAN	Ceramide kinase OS=Homo sapiens GN=CERK PE=4 SV=1	2
sp|P49281|NRAM2_HUMAN	Natural resistance-associated macrophage protein 2 OS=Homo sapiens GN=SLC11A2 PE=1 SV=2	3
sp|P49281-2|NRAM2_HUMAN	Isoform 1 of Natural resistance-associated macrophage protein 2 OS=Homo sapiens GN=SLC11A2	3
tr|F8VWB0|F8VWB0_HUMAN	Natural resistance-associated macrophage protein 2 (Fragment) OS=Homo sapiens GN=SLC11A2 PE=4 SV=1	2
sp|P49281-4|NRAM2_HUMAN	Isoform 4 of Natural resistance-associated macrophage protein 2 OS=Homo sapiens GN=SLC11A2	3
sp|P49281-3|NRAM2_HUMAN	Isoform 3 of Natural resistance-associated macrophage protein 2 OS=Homo sapiens GN=SLC11A2	3
tr|F8W1P7|F8W1P7_HUMAN	Natural resistance-associated macrophage protein 2 OS=Homo sapiens GN=SLC11A2 PE=3 SV=1	2
sp|P49281-5|NRAM2_HUMAN	Isoform 5 of Natural resistance-associated macrophage protein 2 OS=Homo sapiens GN=SLC11A2	2
sp|Q8TEQ6|GEMI5_HUMAN	Gem-associated protein 5 OS=Homo sapiens GN=GEMIN5 PE=1 SV=3	3
tr|H3BTB7|H3BTB7_HUMAN	Probable glutamate--tRNA ligase, mitochondrial OS=Homo sapiens GN=EARS2 PE=1 SV=1	2
sp|Q5JPH6|SYEM_HUMAN	Probable glutamate--tRNA ligase, mitochondrial OS=Homo sapiens GN=EARS2 PE=1 SV=2	2
sp|Q5JPH6-2|SYEM_HUMAN	Isoform 2 of Probable glutamate--tRNA ligase, mitochondrial OS=Homo sapiens GN=EARS2	2
sp|P46060|RAGP1_HUMAN	Ran GTPase-activating protein 1 OS=Homo sapiens GN=RANGAP1 PE=1 SV=1	2
sp|P52597|HNRPF_HUMAN	Heterogeneous nuclear ribonucleoprotein F OS=Homo sapiens GN=HNRNPF PE=1 SV=3	3
sp|Q93008|USP9X_HUMAN	Probable ubiquitin carboxyl-terminal hydrolase FAF-X OS=Homo sapiens GN=USP9X PE=1 SV=3	2
sp|Q93008-1|USP9X_HUMAN	Isoform 2 of Probable ubiquitin carboxyl-terminal hydrolase FAF-X OS=Homo sapiens GN=USP9X	2
sp|O00507|USP9Y_HUMAN	Probable ubiquitin carboxyl-terminal hydrolase FAF-Y OS=Homo sapiens GN=USP9Y PE=2 SV=2	1
sp|O00507-2|USP9Y_HUMAN	Isoform Short of Probable ubiquitin carboxyl-terminal hydrolase FAF-Y OS=Homo sapiens GN=USP9Y	1
sp|Q6NXE6|ARMC6_HUMAN	Armadillo repeat-containing protein 6 OS=Homo sapiens GN=ARMC6 PE=1 SV=2	3
sp|Q6NXE6-2|ARMC6_HUMAN	Isoform 2 of Armadillo repeat-containing protein 6 OS=Homo sapiens GN=ARMC6	3
tr|B4E1N1|B4E1N1_HUMAN	Armadillo repeat-containing protein 6 OS=Homo sapiens GN=ARMC6 PE=1 SV=1	2
sp|P62745|RHOB_HUMAN	Rho-related GTP-binding protein RhoB OS=Homo sapiens GN=RHOB PE=1 SV=1	3
tr|J3KND1|J3KND1_HUMAN	Protein SAAL1 OS=Homo sapiens GN=SAAL1 PE=1 SV=1	2
sp|Q96ER3|SAAL1_HUMAN	Protein SAAL1 OS=Homo sapiens GN=SAAL1 PE=1 SV=2	2
tr|E9PRZ1|E9PRZ1_HUMAN	Protein SAAL1 OS=Homo sapiens GN=SAAL1 PE=1 SV=1	2
sp|Q8TDD5|MCLN3_HUMAN	Mucolipin-3 OS=Homo sapiens GN=MCOLN3 PE=1 SV=1	2
sp|Q8TDD5-2|MCLN3_HUMAN	Isoform 2 of Mucolipin-3 OS=Homo sapiens GN=MCOLN3	2
tr|B1ANB7|B1ANB7_HUMAN	Mucolipin 3, isoform CRA_d OS=Homo sapiens GN=MCOLN3 PE=4 SV=1	2
sp|Q9Y673|ALG5_HUMAN	Dolichyl-phosphate beta-glucosyltransferase OS=Homo sapiens GN=ALG5 PE=1 SV=1	3
sp|Q9Y673-2|ALG5_HUMAN	Isoform 2 of Dolichyl-phosphate beta-glucosyltransferase OS=Homo sapiens GN=ALG5	3
sp|Q9NYP7|ELOV5_HUMAN	Elongation of very long chain fatty acids protein 5 OS=Homo sapiens GN=ELOVL5 PE=1 SV=1	3
sp|Q9NYP7-2|ELOV5_HUMAN	Isoform 2 of Elongation of very long chain fatty acids protein 5 OS=Homo sapiens GN=ELOVL5	3
sp|O43491|E41L2_HUMAN	Band 4.1-like protein 2 OS=Homo sapiens GN=EPB41L2 PE=1 SV=1	3
tr|E9PHY5|E9PHY5_HUMAN	Band 4.1-like protein 2 OS=Homo sapiens GN=EPB41L2 PE=1 SV=1	3
sp|O43491-4|E41L2_HUMAN	Isoform 4 of Band 4.1-like protein 2 OS=Homo sapiens GN=EPB41L2	3
sp|O43491-3|E41L2_HUMAN	Isoform 3 of Band 4.1-like protein 2 OS=Homo sapiens GN=EPB41L2	2
tr|E9PK52|E9PK52_HUMAN	Band 4.1-like protein 2 OS=Homo sapiens GN=EPB41L2 PE=1 SV=1	2
sp|O75348|VATG1_HUMAN	V-type proton ATPase subunit G 1 OS=Homo sapiens GN=ATP6V1G1 PE=1 SV=3	3
sp|P35998|PRS7_HUMAN	26S protease regulatory subunit 7 OS=Homo sapiens GN=PSMC2 PE=1 SV=3	2
sp|Q9Y6C9|MTCH2_HUMAN	Mitochondrial carrier homolog 2 OS=Homo sapiens GN=MTCH2 PE=1 SV=1	2
sp|Q9BZH6|WDR11_HUMAN	WD repeat-containing protein 11 OS=Homo sapiens GN=WDR11 PE=1 SV=1	3
sp|O43264|ZW10_HUMAN	Centromere/kinetochore protein zw10 homolog OS=Homo sapiens GN=ZW10 PE=1 SV=3	2
sp|P61586|RHOA_HUMAN	Transforming protein RhoA OS=Homo sapiens GN=RHOA PE=1 SV=1	3
tr|U3KQV3|U3KQV3_HUMAN	Uncharacterized protein (Fragment) OS=Homo sapiens PE=3 SV=3	1
tr|U3KQA9|U3KQA9_HUMAN	Uncharacterized protein (Fragment) OS=Homo sapiens PE=3 SV=3	1
tr|Q5JR08|Q5JR08_HUMAN	Rho-related GTP-binding protein RhoC (Fragment) OS=Homo sapiens GN=RHOC PE=1 SV=3	2
tr|Q5JR07|Q5JR07_HUMAN	Rho-related GTP-binding protein RhoC (Fragment) OS=Homo sapiens GN=RHOC PE=3 SV=1	2
tr|Q5JR05|Q5JR05_HUMAN	Rho-related GTP-binding protein RhoC OS=Homo sapiens GN=RHOC PE=3 SV=1	2
tr|E9PQH6|E9PQH6_HUMAN	Rho-related GTP-binding protein RhoC (Fragment) OS=Homo sapiens GN=RHOC PE=1 SV=1	2
tr|C9JX21|C9JX21_HUMAN	Transforming protein RhoA OS=Homo sapiens GN=RHOA PE=3 SV=1	2
tr|C9JNR4|C9JNR4_HUMAN	Transforming protein RhoA (Fragment) OS=Homo sapiens GN=RHOA PE=3 SV=1	2
sp|P08134|RHOC_HUMAN	Rho-related GTP-binding protein RhoC OS=Homo sapiens GN=RHOC PE=1 SV=1	2
sp|O43657|TSN6_HUMAN	Tetraspanin-6 OS=Homo sapiens GN=TSPAN6 PE=1 SV=1	2
tr|A0A087WZU5|A0A087WZU5_HUMAN	Tetraspanin-6 OS=Homo sapiens GN=TSPAN6 PE=1 SV=1	2
sp|P29992|GNA11_HUMAN	Guanine nucleotide-binding protein subunit alpha-11 OS=Homo sapiens GN=GNA11 PE=1 SV=2	3
sp|P78347|GTF2I_HUMAN	General transcription factor II-I OS=Homo sapiens GN=GTF2I PE=1 SV=2	3
sp|P78347-4|GTF2I_HUMAN	Isoform 4 of General transcription factor II-I OS=Homo sapiens GN=GTF2I	3
sp|P78347-3|GTF2I_HUMAN	Isoform 3 of General transcription factor II-I OS=Homo sapiens GN=GTF2I	3
sp|P78347-2|GTF2I_HUMAN	Isoform 2 of General transcription factor II-I OS=Homo sapiens GN=GTF2I	3
tr|J3QT28|J3QT28_HUMAN	Mitotic checkpoint protein BUB3 (Fragment) OS=Homo sapiens GN=BUB3 PE=1 SV=1	2
sp|O43684|BUB3_HUMAN	Mitotic checkpoint protein BUB3 OS=Homo sapiens GN=BUB3 PE=1 SV=1	2
sp|O43684-2|BUB3_HUMAN	Isoform 2 of Mitotic checkpoint protein BUB3 OS=Homo sapiens GN=BUB3	2
sp|P06748|NPM_HUMAN	Nucleophosmin OS=Homo sapiens GN=NPM1 PE=1 SV=2	3
sp|P06748-2|NPM_HUMAN	Isoform 2 of Nucleophosmin OS=Homo sapiens GN=NPM1	3
sp|P06748-3|NPM_HUMAN	Isoform 3 of Nucleophosmin OS=Homo sapiens GN=NPM1	2
sp|P00492|HPRT_HUMAN	Hypoxanthine-guanine phosphoribosyltransferase OS=Homo sapiens GN=HPRT1 PE=1 SV=2	2
sp|Q8N0U8|VKORL_HUMAN	Vitamin K epoxide reductase complex subunit 1-like protein 1 OS=Homo sapiens GN=VKORC1L1 PE=1 SV=2	2
sp|Q8N0U8-2|VKORL_HUMAN	Isoform 2 of Vitamin K epoxide reductase complex subunit 1-like protein 1 OS=Homo sapiens GN=VKORC1L1	2
sp|P27449|VATL_HUMAN	V-type proton ATPase 16 kDa proteolipid subunit OS=Homo sapiens GN=ATP6V0C PE=1 SV=1	3
sp|Q8IZP9|GPR64_HUMAN	G-protein coupled receptor 64 OS=Homo sapiens GN=GPR64 PE=1 SV=2	2
sp|Q8IZP9-9|GPR64_HUMAN	Isoform 9 of G-protein coupled receptor 64 OS=Homo sapiens GN=GPR64	2
sp|Q8IZP9-8|GPR64_HUMAN	Isoform 8 of G-protein coupled receptor 64 OS=Homo sapiens GN=GPR64	2
sp|Q8IZP9-7|GPR64_HUMAN	Isoform 7 of G-protein coupled receptor 64 OS=Homo sapiens GN=GPR64	2
sp|Q8IZP9-6|GPR64_HUMAN	Isoform 6 of G-protein coupled receptor 64 OS=Homo sapiens GN=GPR64	2
sp|Q8IZP9-5|GPR64_HUMAN	Isoform 5 of G-protein coupled receptor 64 OS=Homo sapiens GN=GPR64	2
sp|Q8IZP9-4|GPR64_HUMAN	Isoform 4 of G-protein coupled receptor 64 OS=Homo sapiens GN=GPR64	2
sp|Q8IZP9-3|GPR64_HUMAN	Isoform 3 of G-protein coupled receptor 64 OS=Homo sapiens GN=GPR64	2
sp|Q8IZP9-2|GPR64_HUMAN	Isoform 2 of G-protein coupled receptor 64 OS=Homo sapiens GN=GPR64	2
sp|Q8IZP9-10|GPR64_HUMAN	Isoform 10 of G-protein coupled receptor 64 OS=Homo sapiens GN=GPR64	2
sp|Q9UEW8|STK39_HUMAN	STE20/SPS1-related proline-alanine-rich protein kinase OS=Homo sapiens GN=STK39 PE=1 SV=3	2
sp|Q9UEW8-2|STK39_HUMAN	Isoform 2 of STE20/SPS1-related proline-alanine-rich protein kinase OS=Homo sapiens GN=STK39	2
sp|P18031|PTN1_HUMAN	Tyrosine-protein phosphatase non-receptor type 1 OS=Homo sapiens GN=PTPN1 PE=1 SV=1	3
tr|B4DSN5|B4DSN5_HUMAN	Tyrosine-protein phosphatase non-receptor type OS=Homo sapiens GN=PTPN1 PE=1 SV=1	2
sp|P43304|GPDM_HUMAN	Glycerol-3-phosphate dehydrogenase, mitochondrial OS=Homo sapiens GN=GPD2 PE=1 SV=3	2
sp|Q13332-6|PTPRS_HUMAN	Isoform 2 of Receptor-type tyrosine-protein phosphatase S OS=Homo sapiens GN=PTPRS	5
sp|Q13332-3|PTPRS_HUMAN	Isoform PTPS-MEB of Receptor-type tyrosine-protein phosphatase S OS=Homo sapiens GN=PTPRS	5
sp|Q13332|PTPRS_HUMAN	Receptor-type tyrosine-protein phosphatase S OS=Homo sapiens GN=PTPRS PE=1 SV=3	5
sp|Q13332-4|PTPRS_HUMAN	Isoform PTPS-MEC of Receptor-type tyrosine-protein phosphatase S OS=Homo sapiens GN=PTPRS	5
sp|Q13332-2|PTPRS_HUMAN	Isoform PTPS-MEA of Receptor-type tyrosine-protein phosphatase S OS=Homo sapiens GN=PTPRS	5
sp|Q9H061|T126A_HUMAN	Transmembrane protein 126A OS=Homo sapiens GN=TMEM126A PE=1 SV=1	3
tr|E9PI90|E9PI90_HUMAN	Transmembrane protein 126A OS=Homo sapiens GN=TMEM126A PE=1 SV=1	3
tr|Q5VT82|Q5VT82_HUMAN	Protocadherin 9 OS=Homo sapiens GN=PCDH9 PE=4 SV=1	2
tr|B7ZM79|B7ZM79_HUMAN	PCDH9 protein OS=Homo sapiens GN=PCDH9 PE=2 SV=1	2
sp|Q9HC56|PCDH9_HUMAN	Protocadherin-9 OS=Homo sapiens GN=PCDH9 PE=1 SV=2	2
sp|Q9HC56-2|PCDH9_HUMAN	Isoform 2 of Protocadherin-9 OS=Homo sapiens GN=PCDH9	2
Q28107	SWISS-PROT:Q28107 (Bos taurus) Coagulation factor V precursor	2
tr|F8VZ44|F8VZ44_HUMAN	Aladin OS=Homo sapiens GN=AAAS PE=1 SV=1	3
sp|Q9NRG9|AAAS_HUMAN	Aladin OS=Homo sapiens GN=AAAS PE=1 SV=1	3
sp|Q9NRG9-2|AAAS_HUMAN	Isoform 2 of Aladin OS=Homo sapiens GN=AAAS	3
tr|H3BU82|H3BU82_HUMAN	Aladin (Fragment) OS=Homo sapiens GN=AAAS PE=1 SV=1	3
sp|Q9Y2Q5|LTOR2_HUMAN	Ragulator complex protein LAMTOR2 OS=Homo sapiens GN=LAMTOR2 PE=1 SV=1	2
sp|Q9Y2Q5-2|LTOR2_HUMAN	Isoform 2 of Ragulator complex protein LAMTOR2 OS=Homo sapiens GN=LAMTOR2	2
sp|P16402|H13_HUMAN	Histone H1.3 OS=Homo sapiens GN=HIST1H1D PE=1 SV=2	3
sp|P16403|H12_HUMAN	Histone H1.2 OS=Homo sapiens GN=HIST1H1C PE=1 SV=2	3
sp|P10412|H14_HUMAN	Histone H1.4 OS=Homo sapiens GN=HIST1H1E PE=1 SV=2	3
tr|Q5VWC4|Q5VWC4_HUMAN	26S proteasome non-ATPase regulatory subunit 4 OS=Homo sapiens GN=PSMD4 PE=1 SV=1	4
sp|P55036|PSMD4_HUMAN	26S proteasome non-ATPase regulatory subunit 4 OS=Homo sapiens GN=PSMD4 PE=1 SV=1	4
tr|A6PVX3|A6PVX3_HUMAN	26S proteasome non-ATPase regulatory subunit 4 (Fragment) OS=Homo sapiens GN=PSMD4 PE=1 SV=1	3
sp|P55036-2|PSMD4_HUMAN	Isoform Rpn10E of 26S proteasome non-ATPase regulatory subunit 4 OS=Homo sapiens GN=PSMD4	3
sp|Q96G23|CERS2_HUMAN	Ceramide synthase 2 OS=Homo sapiens GN=CERS2 PE=1 SV=1	2
tr|Q5SZE4|Q5SZE4_HUMAN	Ceramide synthase 2 (Fragment) OS=Homo sapiens GN=CERS2 PE=1 SV=1	1
tr|Q5SZE3|Q5SZE3_HUMAN	Ceramide synthase 2 (Fragment) OS=Homo sapiens GN=CERS2 PE=1 SV=1	1
tr|Q5SZE2|Q5SZE2_HUMAN	Ceramide synthase 2 (Fragment) OS=Homo sapiens GN=CERS2 PE=1 SV=3	1
tr|Q5SZE1|Q5SZE1_HUMAN	Ceramide synthase 2 (Fragment) OS=Homo sapiens GN=CERS2 PE=1 SV=2	1
tr|H0YKH6|H0YKH6_HUMAN	Ceramide synthase 2 (Fragment) OS=Homo sapiens GN=CERS2 PE=1 SV=3	1
sp|P11171|41_HUMAN	Protein 4.1 OS=Homo sapiens GN=EPB41 PE=1 SV=4	2
sp|P11171-5|41_HUMAN	Isoform 5 of Protein 4.1 OS=Homo sapiens GN=EPB41	2
sp|P11171-2|41_HUMAN	Isoform 2 of Protein 4.1 OS=Homo sapiens GN=EPB41	2
tr|Q4VB86|Q4VB86_HUMAN	EPB41 protein OS=Homo sapiens GN=EPB41 PE=2 SV=2	2
sp|P11171-6|41_HUMAN	Isoform 6 of Protein 4.1 OS=Homo sapiens GN=EPB41	2
sp|P11171-4|41_HUMAN	Isoform 4 of Protein 4.1 OS=Homo sapiens GN=EPB41	2
sp|P11171-3|41_HUMAN	Isoform 3 of Protein 4.1 OS=Homo sapiens GN=EPB41	2
tr|J3KPS3|J3KPS3_HUMAN	Fructose-bisphosphate aldolase OS=Homo sapiens GN=ALDOA PE=1 SV=1	2
sp|P04075|ALDOA_HUMAN	Fructose-bisphosphate aldolase A OS=Homo sapiens GN=ALDOA PE=1 SV=2	2
sp|P04075-2|ALDOA_HUMAN	Isoform 2 of Fructose-bisphosphate aldolase A OS=Homo sapiens GN=ALDOA	2
tr|H3BQN4|H3BQN4_HUMAN	Fructose-bisphosphate aldolase OS=Homo sapiens GN=ALDOA PE=1 SV=1	1
tr|H3BPS8|H3BPS8_HUMAN	Fructose-bisphosphate aldolase A (Fragment) OS=Homo sapiens GN=ALDOA PE=1 SV=1	1
sp|Q9HCM3|K1549_HUMAN	UPF0606 protein KIAA1549 OS=Homo sapiens GN=KIAA1549 PE=1 SV=4	3
sp|Q9HCM3-2|K1549_HUMAN	Isoform 2 of UPF0606 protein KIAA1549 OS=Homo sapiens GN=KIAA1549	3
sp|Q9HCM3-4|K1549_HUMAN	Isoform 4 of UPF0606 protein KIAA1549 OS=Homo sapiens GN=KIAA1549	2
sp|Q9HCM3-3|K1549_HUMAN	Isoform 3 of UPF0606 protein KIAA1549 OS=Homo sapiens GN=KIAA1549	2
tr|B7WPA5|B7WPA5_HUMAN	Pleckstrin homology domain-containing family B member 2 OS=Homo sapiens GN=PLEKHB2 PE=4 SV=1	3
tr|A0A0A0MSE9|A0A0A0MSE9_HUMAN	Pleckstrin homology domain-containing family B member 2 OS=Homo sapiens GN=PLEKHB2 PE=4 SV=1	3
sp|Q96CS7|PKHB2_HUMAN	Pleckstrin homology domain-containing family B member 2 OS=Homo sapiens GN=PLEKHB2 PE=1 SV=1	3
sp|Q96CS7-6|PKHB2_HUMAN	Isoform 6 of Pleckstrin homology domain-containing family B member 2 OS=Homo sapiens GN=PLEKHB2	3
sp|Q96CS7-5|PKHB2_HUMAN	Isoform 5 of Pleckstrin homology domain-containing family B member 2 OS=Homo sapiens GN=PLEKHB2	3
sp|Q96CS7-3|PKHB2_HUMAN	Isoform 3 of Pleckstrin homology domain-containing family B member 2 OS=Homo sapiens GN=PLEKHB2	3
sp|Q96CS7-2|PKHB2_HUMAN	Isoform 2 of Pleckstrin homology domain-containing family B member 2 OS=Homo sapiens GN=PLEKHB2	3
tr|A0A0A0MSI4|A0A0A0MSI4_HUMAN	Pleckstrin homology domain-containing family B member 2 OS=Homo sapiens GN=PLEKHB2 PE=4 SV=1	2
sp|Q96CS7-4|PKHB2_HUMAN	Isoform 4 of Pleckstrin homology domain-containing family B member 2 OS=Homo sapiens GN=PLEKHB2	2
sp|P00403|COX2_HUMAN	Cytochrome c oxidase subunit 2 OS=Homo sapiens GN=MT-CO2 PE=1 SV=1	3
tr|A0A075B6F6|A0A075B6F6_HUMAN	Minor histocompatibility antigen H13 (Fragment) OS=Homo sapiens GN=HM13 PE=1 SV=1	3
sp|Q8TCT9|HM13_HUMAN	Minor histocompatibility antigen H13 OS=Homo sapiens GN=HM13 PE=1 SV=1	3
sp|Q8TCT9-5|HM13_HUMAN	Isoform 5 of Minor histocompatibility antigen H13 OS=Homo sapiens GN=HM13	3
sp|Q8TCT9-4|HM13_HUMAN	Isoform 4 of Minor histocompatibility antigen H13 OS=Homo sapiens GN=HM13	3
sp|Q8TCT9-2|HM13_HUMAN	Isoform 2 of Minor histocompatibility antigen H13 OS=Homo sapiens GN=HM13	3
tr|S4R2X2|S4R2X2_HUMAN	Sideroflexin-1 OS=Homo sapiens GN=SFXN1 PE=1 SV=1	3
tr|D6RFI0|D6RFI0_HUMAN	Sideroflexin-1 (Fragment) OS=Homo sapiens GN=SFXN1 PE=1 SV=3	3
tr|D6RDG7|D6RDG7_HUMAN	Sideroflexin-1 (Fragment) OS=Homo sapiens GN=SFXN1 PE=1 SV=1	3
sp|Q9H9B4|SFXN1_HUMAN	Sideroflexin-1 OS=Homo sapiens GN=SFXN1 PE=1 SV=4	3
tr|J3QKT4|J3QKT4_HUMAN	Pyrroline-5-carboxylate reductase (Fragment) OS=Homo sapiens GN=PYCR1 PE=1 SV=1	2
tr|E2QRB3|E2QRB3_HUMAN	Pyrroline-5-carboxylate reductase 1, isoform CRA_c OS=Homo sapiens GN=PYCR1 PE=1 SV=2	2
sp|P32322|P5CR1_HUMAN	Pyrroline-5-carboxylate reductase 1, mitochondrial OS=Homo sapiens GN=PYCR1 PE=1 SV=2	2
sp|P32322-3|P5CR1_HUMAN	Isoform 3 of Pyrroline-5-carboxylate reductase 1, mitochondrial OS=Homo sapiens GN=PYCR1	2
sp|P32322-2|P5CR1_HUMAN	Isoform 2 of Pyrroline-5-carboxylate reductase 1, mitochondrial OS=Homo sapiens GN=PYCR1	2
tr|J3KQ22|J3KQ22_HUMAN	Pyrroline-5-carboxylate reductase (Fragment) OS=Homo sapiens GN=PYCR1 PE=1 SV=1	1
tr|Q96I63|Q96I63_HUMAN	ATP-dependent zinc metalloprotease YME1L1 OS=Homo sapiens GN=YME1L1 PE=2 SV=1	2
tr|Q5T8D1|Q5T8D1_HUMAN	ATP-dependent zinc metalloprotease YME1L1 (Fragment) OS=Homo sapiens GN=YME1L1 PE=1 SV=1	2
sp|Q96TA2|YMEL1_HUMAN	ATP-dependent zinc metalloprotease YME1L1 OS=Homo sapiens GN=YME1L1 PE=1 SV=2	2
sp|Q96TA2-3|YMEL1_HUMAN	Isoform 3 of ATP-dependent zinc metalloprotease YME1L1 OS=Homo sapiens GN=YME1L1	2
sp|Q96TA2-2|YMEL1_HUMAN	Isoform 2 of ATP-dependent zinc metalloprotease YME1L1 OS=Homo sapiens GN=YME1L1	2
sp|Q92692|PVRL2_HUMAN	Nectin-2 OS=Homo sapiens GN=PVRL2 PE=1 SV=1	2
sp|Q92692-2|PVRL2_HUMAN	Isoform Alpha of Nectin-2 OS=Homo sapiens GN=PVRL2	2
sp|Q9UQE7|SMC3_HUMAN	Structural maintenance of chromosomes protein 3 OS=Homo sapiens GN=SMC3 PE=1 SV=2	2
sp|O14925|TIM23_HUMAN	Mitochondrial import inner membrane translocase subunit Tim23 OS=Homo sapiens GN=TIMM23 PE=1 SV=1	2
sp|Q5SRD1|TI23B_HUMAN	Putative mitochondrial import inner membrane translocase subunit Tim23B OS=Homo sapiens GN=TIMM23B PE=5 SV=2	2
tr|A0A087X211|A0A087X211_HUMAN	Protein CIP2A OS=Homo sapiens GN=KIAA1524 PE=1 SV=1	2
sp|Q8TCG1|CIP2A_HUMAN	Protein CIP2A OS=Homo sapiens GN=KIAA1524 PE=1 SV=2	2
sp|Q8TCG1-2|CIP2A_HUMAN	Isoform 2 of Protein CIP2A OS=Homo sapiens GN=KIAA1524	2
tr|E9PAM4|E9PAM4_HUMAN	Uncharacterized protein OS=Homo sapiens PE=4 SV=1	3
sp|Q9BTU6|P4K2A_HUMAN	Phosphatidylinositol 4-kinase type 2-alpha OS=Homo sapiens GN=PI4K2A PE=1 SV=1	3
sp|Q9NZI8|IF2B1_HUMAN	Insulin-like growth factor 2 mRNA-binding protein 1 OS=Homo sapiens GN=IGF2BP1 PE=1 SV=2	2
sp|Q9NZI8-2|IF2B1_HUMAN	Isoform 2 of Insulin-like growth factor 2 mRNA-binding protein 1 OS=Homo sapiens GN=IGF2BP1	1
tr|Q5VT94|Q5VT94_HUMAN	Growth hormone-inducible transmembrane protein OS=Homo sapiens GN=GHITM PE=1 SV=1	2
sp|Q9H3K2|GHITM_HUMAN	Growth hormone-inducible transmembrane protein OS=Homo sapiens GN=GHITM PE=1 SV=2	2
tr|Q9Y6G2|Q9Y6G2_HUMAN	Growth hormone-inducible transmembrane protein OS=Homo sapiens GN=GHITM PE=1 SV=1	2
sp|Q7Z4F1|LRP10_HUMAN	Low-density lipoprotein receptor-related protein 10 OS=Homo sapiens GN=LRP10 PE=1 SV=2	2
tr|H0YHW7|H0YHW7_HUMAN	Low-density lipoprotein receptor-related protein 10 (Fragment) OS=Homo sapiens GN=LRP10 PE=4 SV=1	1
sp|Q7Z4F1-2|LRP10_HUMAN	Isoform 2 of Low-density lipoprotein receptor-related protein 10 OS=Homo sapiens GN=LRP10	1
sp|Q96CS3|FAF2_HUMAN	FAS-associated factor 2 OS=Homo sapiens GN=FAF2 PE=1 SV=2	4
sp|P36543|VATE1_HUMAN	V-type proton ATPase subunit E 1 OS=Homo sapiens GN=ATP6V1E1 PE=1 SV=1	3
sp|P36543-2|VATE1_HUMAN	Isoform 2 of V-type proton ATPase subunit E 1 OS=Homo sapiens GN=ATP6V1E1	3
sp|P36543-3|VATE1_HUMAN	Isoform 3 of V-type proton ATPase subunit E 1 OS=Homo sapiens GN=ATP6V1E1	2
sp|Q8NBS3|S4A11_HUMAN	Sodium bicarbonate transporter-like protein 11 OS=Homo sapiens GN=SLC4A11 PE=1 SV=2	2
sp|Q8NBS3-4|S4A11_HUMAN	Isoform 4 of Sodium bicarbonate transporter-like protein 11 OS=Homo sapiens GN=SLC4A11	2
sp|Q8NBS3-3|S4A11_HUMAN	Isoform 3 of Sodium bicarbonate transporter-like protein 11 OS=Homo sapiens GN=SLC4A11	2
tr|V9GYK6|V9GYK6_HUMAN	Sodium bicarbonate transporter-like protein 11 OS=Homo sapiens GN=SLC4A11 PE=4 SV=1	2
sp|Q9BTE7|DCNL5_HUMAN	DCN1-like protein 5 OS=Homo sapiens GN=DCUN1D5 PE=1 SV=1	2
tr|E9PQV9|E9PQV9_HUMAN	DCN1-like protein OS=Homo sapiens GN=DCUN1D5 PE=1 SV=1	2
tr|H0YCN4|H0YCN4_HUMAN	DCN1-like protein (Fragment) OS=Homo sapiens GN=DCUN1D5 PE=1 SV=1	1
tr|E9PM04|E9PM04_HUMAN	DCN1-like protein OS=Homo sapiens GN=DCUN1D5 PE=1 SV=1	1
sp|O43752|STX6_HUMAN	Syntaxin-6 OS=Homo sapiens GN=STX6 PE=1 SV=1	4
sp|O43752-2|STX6_HUMAN	Isoform 2 of Syntaxin-6 OS=Homo sapiens GN=STX6	2
sp|P23471|PTPRZ_HUMAN	Receptor-type tyrosine-protein phosphatase zeta OS=Homo sapiens GN=PTPRZ1 PE=1 SV=4	2
sp|P23471-3|PTPRZ_HUMAN	Isoform 3 of Receptor-type tyrosine-protein phosphatase zeta OS=Homo sapiens GN=PTPRZ1	2
sp|P23471-2|PTPRZ_HUMAN	Isoform 2 of Receptor-type tyrosine-protein phosphatase zeta OS=Homo sapiens GN=PTPRZ1	2
sp|P38435|VKGC_HUMAN	Vitamin K-dependent gamma-carboxylase OS=Homo sapiens GN=GGCX PE=1 SV=2	2
sp|P38435-2|VKGC_HUMAN	Isoform 2 of Vitamin K-dependent gamma-carboxylase OS=Homo sapiens GN=GGCX	2
tr|E7ETZ4|E7ETZ4_HUMAN	Basic leucine zipper and W2 domain-containing protein 2 (Fragment) OS=Homo sapiens GN=BZW2 PE=1 SV=1	2
sp|Q9Y6E2|BZW2_HUMAN	Basic leucine zipper and W2 domain-containing protein 2 OS=Homo sapiens GN=BZW2 PE=1 SV=1	2
tr|B5MCH7|B5MCH7_HUMAN	Basic leucine zipper and W2 domain-containing protein 2 OS=Homo sapiens GN=BZW2 PE=1 SV=1	2
tr|B5MCE7|B5MCE7_HUMAN	Basic leucine zipper and W2 domain-containing protein 2 OS=Homo sapiens GN=BZW2 PE=1 SV=1	2
tr|E9PFD4|E9PFD4_HUMAN	BZW2 protein OS=Homo sapiens GN=BZW2 PE=1 SV=2	2
tr|Q75MG1|Q75MG1_HUMAN	Basic leucine zipper and W2 domain-containing protein 2 (Fragment) OS=Homo sapiens GN=BZW2 PE=1 SV=1	1
tr|Q9P0H9|Q9P0H9_HUMAN	Protein RER1 OS=Homo sapiens GN=RER1 PE=1 SV=1	2
sp|O15258|RER1_HUMAN	Protein RER1 OS=Homo sapiens GN=RER1 PE=1 SV=1	2
tr|Q5T092|Q5T092_HUMAN	Protein RER1 (Fragment) OS=Homo sapiens GN=RER1 PE=1 SV=1	2
tr|Q5T091|Q5T091_HUMAN	Protein RER1 OS=Homo sapiens GN=RER1 PE=1 SV=1	2
tr|A0A0A0MR06|A0A0A0MR06_HUMAN	Protein RER1 (Fragment) OS=Homo sapiens GN=RER1 PE=4 SV=1	2
tr|E9PK85|E9PK85_HUMAN	Ras-related protein R-Ras2 (Fragment) OS=Homo sapiens GN=RRAS2 PE=1 SV=1	2
sp|P62070|RRAS2_HUMAN	Ras-related protein R-Ras2 OS=Homo sapiens GN=RRAS2 PE=1 SV=1	2
sp|P62070-4|RRAS2_HUMAN	Isoform 4 of Ras-related protein R-Ras2 OS=Homo sapiens GN=RRAS2	2
sp|P62070-3|RRAS2_HUMAN	Isoform 3 of Ras-related protein R-Ras2 OS=Homo sapiens GN=RRAS2	2
sp|P62070-2|RRAS2_HUMAN	Isoform 2 of Ras-related protein R-Ras2 OS=Homo sapiens GN=RRAS2	2
sp|P11233|RALA_HUMAN	Ras-related protein Ral-A OS=Homo sapiens GN=RALA PE=1 SV=1	2
tr|H7C3P7|H7C3P7_HUMAN	Ras-related protein Ral-A (Fragment) OS=Homo sapiens GN=RALA PE=1 SV=1	2
sp|Q8IZJ1|UNC5B_HUMAN	Netrin receptor UNC5B OS=Homo sapiens GN=UNC5B PE=1 SV=2	2
sp|Q8IZJ1-2|UNC5B_HUMAN	Isoform 2 of Netrin receptor UNC5B OS=Homo sapiens GN=UNC5B	2
sp|P08754|GNAI3_HUMAN	Guanine nucleotide-binding protein G(k) subunit alpha OS=Homo sapiens GN=GNAI3 PE=1 SV=3	3
sp|A8MVW0|F1712_HUMAN	Protein FAM171A2 OS=Homo sapiens GN=FAM171A2 PE=1 SV=1	3
sp|O60245|PCDH7_HUMAN	Protocadherin-7 OS=Homo sapiens GN=PCDH7 PE=1 SV=2	2
sp|O60245-2|PCDH7_HUMAN	Isoform B of Protocadherin-7 OS=Homo sapiens GN=PCDH7	2
tr|H0YAH0|H0YAH0_HUMAN	Protocadherin-7 (Fragment) OS=Homo sapiens GN=PCDH7 PE=1 SV=1	2
sp|Q9Y3I0|RTCB_HUMAN	tRNA-splicing ligase RtcB homolog OS=Homo sapiens GN=RTCB PE=1 SV=1	4
sp|Q8NC54|KCT2_HUMAN	Keratinocyte-associated transmembrane protein 2 OS=Homo sapiens GN=KCT2 PE=2 SV=2	2
sp|Q08722|CD47_HUMAN	Leukocyte surface antigen CD47 OS=Homo sapiens GN=CD47 PE=1 SV=1	2
sp|Q08722-4|CD47_HUMAN	Isoform OA3-312 of Leukocyte surface antigen CD47 OS=Homo sapiens GN=CD47	2
sp|Q08722-3|CD47_HUMAN	Isoform OA3-305 of Leukocyte surface antigen CD47 OS=Homo sapiens GN=CD47	2
sp|Q08722-2|CD47_HUMAN	Isoform OA3-293 of Leukocyte surface antigen CD47 OS=Homo sapiens GN=CD47	2
sp|P01111|RASN_HUMAN	GTPase NRas OS=Homo sapiens GN=NRAS PE=1 SV=1	2
sp|Q3ZCQ8|TIM50_HUMAN	Mitochondrial import inner membrane translocase subunit TIM50 OS=Homo sapiens GN=TIMM50 PE=1 SV=2	3
sp|Q3ZCQ8-2|TIM50_HUMAN	Isoform 2 of Mitochondrial import inner membrane translocase subunit TIM50 OS=Homo sapiens GN=TIMM50	3
sp|Q3ZCQ8-3|TIM50_HUMAN	Isoform 3 of Mitochondrial import inner membrane translocase subunit TIM50 OS=Homo sapiens GN=TIMM50	2
tr|M0R2F8|M0R2F8_HUMAN	Mitochondrial import inner membrane translocase subunit TIM50 OS=Homo sapiens GN=TIMM50 PE=1 SV=2	2
sp|P48723|HSP13_HUMAN	Heat shock 70 kDa protein 13 OS=Homo sapiens GN=HSPA13 PE=1 SV=1	2
sp|P63173|RL38_HUMAN	60S ribosomal protein L38 OS=Homo sapiens GN=RPL38 PE=1 SV=2	3
tr|J3QL01|J3QL01_HUMAN	60S ribosomal protein L38 OS=Homo sapiens GN=RPL38 PE=1 SV=1	2
tr|J3KT73|J3KT73_HUMAN	60S ribosomal protein L38 OS=Homo sapiens GN=RPL38 PE=1 SV=1	2
tr|J3KSP2|J3KSP2_HUMAN	60S ribosomal protein L38 (Fragment) OS=Homo sapiens GN=RPL38 PE=1 SV=1	2
sp|O75396|SC22B_HUMAN	Vesicle-trafficking protein SEC22b OS=Homo sapiens GN=SEC22B PE=1 SV=4	2
tr|A0A087X1A9|A0A087X1A9_HUMAN	Vesicle-trafficking protein SEC22b (Fragment) OS=Homo sapiens GN=SEC22B PE=1 SV=1	2
sp|P48066|S6A11_HUMAN	Sodium- and chloride-dependent GABA transporter 3 OS=Homo sapiens GN=SLC6A11 PE=2 SV=1	3
tr|J3QRU1|J3QRU1_HUMAN	Tyrosine-protein kinase Yes OS=Homo sapiens GN=YES1 PE=1 SV=1	2
sp|P06241|FYN_HUMAN	Tyrosine-protein kinase Fyn OS=Homo sapiens GN=FYN PE=1 SV=3	2
sp|P06241-3|FYN_HUMAN	Isoform 3 of Tyrosine-protein kinase Fyn OS=Homo sapiens GN=FYN	2
sp|P06241-2|FYN_HUMAN	Isoform 2 of Tyrosine-protein kinase Fyn OS=Homo sapiens GN=FYN	2
sp|P07947|YES_HUMAN	Tyrosine-protein kinase Yes OS=Homo sapiens GN=YES1 PE=1 SV=3	2
sp|P12931|SRC_HUMAN	Proto-oncogene tyrosine-protein kinase Src OS=Homo sapiens GN=SRC PE=1 SV=3	2
sp|P12931-2|SRC_HUMAN	Isoform 2 of Proto-oncogene tyrosine-protein kinase Src OS=Homo sapiens GN=SRC	2
tr|E9PEX6|E9PEX6_HUMAN	Dihydrolipoyl dehydrogenase, mitochondrial OS=Homo sapiens GN=DLD PE=1 SV=1	2
sp|P09622|DLDH_HUMAN	Dihydrolipoyl dehydrogenase, mitochondrial OS=Homo sapiens GN=DLD PE=1 SV=2	2
sp|P09622-3|DLDH_HUMAN	Isoform 3 of Dihydrolipoyl dehydrogenase, mitochondrial OS=Homo sapiens GN=DLD	2
sp|P09622-2|DLDH_HUMAN	Isoform 2 of Dihydrolipoyl dehydrogenase, mitochondrial OS=Homo sapiens GN=DLD	2
sp|Q9H845|ACAD9_HUMAN	Acyl-CoA dehydrogenase family member 9, mitochondrial OS=Homo sapiens GN=ACAD9 PE=1 SV=1	2
tr|H0Y8Z9|H0Y8Z9_HUMAN	Acyl-CoA dehydrogenase family member 9, mitochondrial (Fragment) OS=Homo sapiens GN=ACAD9 PE=1 SV=1	2
sp|Q9BZX2|UCK2_HUMAN	Uridine-cytidine kinase 2 OS=Homo sapiens GN=UCK2 PE=1 SV=1	2
sp|P23526|SAHH_HUMAN	Adenosylhomocysteinase OS=Homo sapiens GN=AHCY PE=1 SV=4	2
sp|P23526-2|SAHH_HUMAN	Isoform 2 of Adenosylhomocysteinase OS=Homo sapiens GN=AHCY	1
sp|Q13535|ATR_HUMAN	Serine/threonine-protein kinase ATR OS=Homo sapiens GN=ATR PE=1 SV=3	2
sp|Q13535-3|ATR_HUMAN	Isoform 3 of Serine/threonine-protein kinase ATR OS=Homo sapiens GN=ATR	2
sp|Q13535-2|ATR_HUMAN	Isoform 2 of Serine/threonine-protein kinase ATR OS=Homo sapiens GN=ATR	2
tr|E5RI87|E5RI87_HUMAN	E3 ubiquitin-protein ligase RNF130 OS=Homo sapiens GN=RNF130 PE=1 SV=1	4
sp|Q86XS8|GOLI_HUMAN	E3 ubiquitin-protein ligase RNF130 OS=Homo sapiens GN=RNF130 PE=1 SV=1	4
sp|Q86XS8-2|GOLI_HUMAN	Isoform 2 of E3 ubiquitin-protein ligase RNF130 OS=Homo sapiens GN=RNF130	4
sp|Q92896|GSLG1_HUMAN	Golgi apparatus protein 1 OS=Homo sapiens GN=GLG1 PE=1 SV=2	2
sp|Q92896-3|GSLG1_HUMAN	Isoform 3 of Golgi apparatus protein 1 OS=Homo sapiens GN=GLG1	2
sp|Q92896-2|GSLG1_HUMAN	Isoform 2 of Golgi apparatus protein 1 OS=Homo sapiens GN=GLG1	2
tr|H3BM42|H3BM42_HUMAN	Golgi apparatus protein 1 OS=Homo sapiens GN=GLG1 PE=1 SV=1	2
sp|P51149|RAB7A_HUMAN	Ras-related protein Rab-7a OS=Homo sapiens GN=RAB7A PE=1 SV=1	3
tr|C9J592|C9J592_HUMAN	Ras-related protein Rab-7a (Fragment) OS=Homo sapiens GN=RAB7A PE=1 SV=1	3
tr|C9J8S3|C9J8S3_HUMAN	Ras-related protein Rab-7a OS=Homo sapiens GN=RAB7A PE=1 SV=1	2
tr|C9J4V0|C9J4V0_HUMAN	Ras-related protein Rab-7a OS=Homo sapiens GN=RAB7A PE=1 SV=1	2
tr|A0A087WXZ3|A0A087WXZ3_HUMAN	YTH domain-containing family protein 2 OS=Homo sapiens GN=YTHDF2 PE=1 SV=1	2
sp|Q9Y5A9|YTHD2_HUMAN	YTH domain-containing family protein 2 OS=Homo sapiens GN=YTHDF2 PE=1 SV=2	2
sp|Q9Y5A9-2|YTHD2_HUMAN	Isoform 2 of YTH domain-containing family protein 2 OS=Homo sapiens GN=YTHDF2	2
sp|Q9NQS3-3|PVRL3_HUMAN	Isoform 3 of Nectin-3 OS=Homo sapiens GN=PVRL3	4
sp|P50454|SERPH_HUMAN	Serpin H1 OS=Homo sapiens GN=SERPINH1 PE=1 SV=2	2
tr|E9PKH2|E9PKH2_HUMAN	Serpin H1 OS=Homo sapiens GN=SERPINH1 PE=1 SV=1	2
tr|G3V1D4|G3V1D4_HUMAN	Lin-7 homolog C (C. elegans), isoform CRA_b OS=Homo sapiens GN=LIN7C PE=1 SV=1	2
sp|Q9NUP9|LIN7C_HUMAN	Protein lin-7 homolog C OS=Homo sapiens GN=LIN7C PE=1 SV=1	2
sp|Q8WUY1|THEM6_HUMAN	Protein THEM6 OS=Homo sapiens GN=THEM6 PE=1 SV=2	2
sp|P56385|ATP5I_HUMAN	ATP synthase subunit e, mitochondrial OS=Homo sapiens GN=ATP5I PE=1 SV=2	2
sp|P07339|CATD_HUMAN	Cathepsin D OS=Homo sapiens GN=CTSD PE=1 SV=1	2
tr|F5H5D3|F5H5D3_HUMAN	Tubulin alpha-1C chain OS=Homo sapiens GN=TUBA1C PE=1 SV=1	31
sp|Q71U36|TBA1A_HUMAN	Tubulin alpha-1A chain OS=Homo sapiens GN=TUBA1A PE=1 SV=1	33
sp|Q71U36-2|TBA1A_HUMAN	Isoform 2 of Tubulin alpha-1A chain OS=Homo sapiens GN=TUBA1A	32
sp|Q9BQE3|TBA1C_HUMAN	Tubulin alpha-1C chain OS=Homo sapiens GN=TUBA1C PE=1 SV=1	31
sp|Q13748|TBA3C_HUMAN	Tubulin alpha-3C/D chain OS=Homo sapiens GN=TUBA3C PE=1 SV=3	26
tr|C9J2C0|C9J2C0_HUMAN	Tubulin alpha-8 chain (Fragment) OS=Homo sapiens GN=TUBA8 PE=3 SV=1	22
sp|Q9NY65|TBA8_HUMAN	Tubulin alpha-8 chain OS=Homo sapiens GN=TUBA8 PE=1 SV=1	22
sp|Q9NY65-2|TBA8_HUMAN	Isoform 2 of Tubulin alpha-8 chain OS=Homo sapiens GN=TUBA8	22
sp|Q6PEY2|TBA3E_HUMAN	Tubulin alpha-3E chain OS=Homo sapiens GN=TUBA3E PE=1 SV=2	24
sp|Q13748-2|TBA3C_HUMAN	Isoform 2 of Tubulin alpha-3C/D chain OS=Homo sapiens GN=TUBA3C	22
tr|V9GZ17|V9GZ17_HUMAN	Tubulin alpha-8 chain (Fragment) OS=Homo sapiens GN=TUBA8 PE=4 SV=1	11
sp|Q9HC21|TPC_HUMAN	Mitochondrial thiamine pyrophosphate carrier OS=Homo sapiens GN=SLC25A19 PE=1 SV=1	2
sp|Q9HC21-2|TPC_HUMAN	Isoform 2 of Mitochondrial thiamine pyrophosphate carrier OS=Homo sapiens GN=SLC25A19	2
sp|P49755|TMEDA_HUMAN	Transmembrane emp24 domain-containing protein 10 OS=Homo sapiens GN=TMED10 PE=1 SV=2	3
tr|G3V2K7|G3V2K7_HUMAN	Transmembrane emp24 domain-containing protein 10 OS=Homo sapiens GN=TMED10 PE=1 SV=1	1
tr|G3V576|G3V576_HUMAN	Heterogeneous nuclear ribonucleoproteins C1/C2 OS=Homo sapiens GN=HNRNPC PE=1 SV=1	2
tr|G3V4W0|G3V4W0_HUMAN	Heterogeneous nuclear ribonucleoproteins C1/C2 (Fragment) OS=Homo sapiens GN=HNRNPC PE=1 SV=1	2
tr|G3V4C1|G3V4C1_HUMAN	Heterogeneous nuclear ribonucleoproteins C1/C2 OS=Homo sapiens GN=HNRNPC PE=1 SV=1	2
tr|G3V2Q1|G3V2Q1_HUMAN	Heterogeneous nuclear ribonucleoproteins C1/C2 OS=Homo sapiens GN=HNRNPC PE=1 SV=1	2
tr|B4DY08|B4DY08_HUMAN	Heterogeneous nuclear ribonucleoproteins C1/C2 OS=Homo sapiens GN=HNRNPC PE=1 SV=1	2
tr|B2R5W2|B2R5W2_HUMAN	Heterogeneous nuclear ribonucleoproteins C1/C2 OS=Homo sapiens GN=HNRNPC PE=2 SV=1	2
sp|P07910|HNRPC_HUMAN	Heterogeneous nuclear ribonucleoproteins C1/C2 OS=Homo sapiens GN=HNRNPC PE=1 SV=4	2
sp|P07910-2|HNRPC_HUMAN	Isoform C1 of Heterogeneous nuclear ribonucleoproteins C1/C2 OS=Homo sapiens GN=HNRNPC	2
tr|G3V5X6|G3V5X6_HUMAN	Heterogeneous nuclear ribonucleoproteins C1/C2 (Fragment) OS=Homo sapiens GN=HNRNPC PE=1 SV=1	2
tr|G3V575|G3V575_HUMAN	Heterogeneous nuclear ribonucleoproteins C1/C2 (Fragment) OS=Homo sapiens GN=HNRNPC PE=1 SV=1	2
tr|G3V555|G3V555_HUMAN	Heterogeneous nuclear ribonucleoproteins C1/C2 (Fragment) OS=Homo sapiens GN=HNRNPC PE=1 SV=1	2
tr|G3V4M8|G3V4M8_HUMAN	Heterogeneous nuclear ribonucleoproteins C1/C2 (Fragment) OS=Homo sapiens GN=HNRNPC PE=1 SV=1	2
tr|G3V3K6|G3V3K6_HUMAN	Heterogeneous nuclear ribonucleoproteins C1/C2 (Fragment) OS=Homo sapiens GN=HNRNPC PE=1 SV=1	2
tr|G3V251|G3V251_HUMAN	Heterogeneous nuclear ribonucleoproteins C1/C2 (Fragment) OS=Homo sapiens GN=HNRNPC PE=1 SV=1	2
tr|B4DSU6|B4DSU6_HUMAN	Heterogeneous nuclear ribonucleoproteins C1/C2 OS=Homo sapiens GN=HNRNPC PE=1 SV=1	2
sp|P07910-4|HNRPC_HUMAN	Isoform 4 of Heterogeneous nuclear ribonucleoproteins C1/C2 OS=Homo sapiens GN=HNRNPC	2
sp|P0DMR1|HNRC4_HUMAN	Heterogeneous nuclear ribonucleoprotein C-like 4 OS=Homo sapiens GN=HNRNPCL4 PE=3 SV=1	1
sp|O60812|HNRC1_HUMAN	Heterogeneous nuclear ribonucleoprotein C-like 1 OS=Homo sapiens GN=HNRNPCL1 PE=1 SV=1	1
sp|B7ZW38|HNRC3_HUMAN	Heterogeneous nuclear ribonucleoprotein C-like 3 OS=Homo sapiens GN=HNRNPCL3 PE=2 SV=1	1
sp|B2RXH8|HNRC2_HUMAN	Heterogeneous nuclear ribonucleoprotein C-like 2 OS=Homo sapiens GN=HNRNPCL2 PE=2 SV=1	1
tr|G3V2H6|G3V2H6_HUMAN	Heterogeneous nuclear ribonucleoproteins C1/C2 (Fragment) OS=Homo sapiens GN=HNRNPC PE=1 SV=1	1
tr|E7EPB3|E7EPB3_HUMAN	60S ribosomal protein L14 OS=Homo sapiens GN=RPL14 PE=1 SV=1	2
sp|P50914|RL14_HUMAN	60S ribosomal protein L14 OS=Homo sapiens GN=RPL14 PE=1 SV=4	2
tr|B7Z589|B7Z589_HUMAN	Transporter OS=Homo sapiens GN=SLC6A9 PE=2 SV=1	2
sp|P48067|SC6A9_HUMAN	Sodium- and chloride-dependent glycine transporter 1 OS=Homo sapiens GN=SLC6A9 PE=2 SV=3	2
sp|P48067-3|SC6A9_HUMAN	Isoform GlyT-1B of Sodium- and chloride-dependent glycine transporter 1 OS=Homo sapiens GN=SLC6A9	2
sp|P48067-2|SC6A9_HUMAN	Isoform GlyT-1A of Sodium- and chloride-dependent glycine transporter 1 OS=Homo sapiens GN=SLC6A9	2
tr|J3KPA5|J3KPA5_HUMAN	Transporter OS=Homo sapiens GN=SLC6A9 PE=3 SV=1	1
tr|B7Z3A9|B7Z3A9_HUMAN	Transporter OS=Homo sapiens GN=SLC6A9 PE=2 SV=1	1
tr|H7C5A7|H7C5A7_HUMAN	Acyl-coenzyme A thioesterase 8 (Fragment) OS=Homo sapiens GN=ACOT8 PE=1 SV=1	2
sp|O14734|ACOT8_HUMAN	Acyl-coenzyme A thioesterase 8 OS=Homo sapiens GN=ACOT8 PE=1 SV=1	2
tr|E9PJN0|E9PJN0_HUMAN	Acyl-coenzyme A thioesterase 8 OS=Homo sapiens GN=ACOT8 PE=1 SV=1	1
tr|H0YFW7|H0YFW7_HUMAN	Transmembrane 7 superfamily member 3 (Fragment) OS=Homo sapiens GN=TM7SF3 PE=4 SV=1	2
tr|F5H7C5|F5H7C5_HUMAN	Transmembrane 7 superfamily member 3 (Fragment) OS=Homo sapiens GN=TM7SF3 PE=4 SV=3	2
tr|F5GXE1|F5GXE1_HUMAN	Transmembrane 7 superfamily member 3 (Fragment) OS=Homo sapiens GN=TM7SF3 PE=4 SV=1	2
sp|Q9NS93|TM7S3_HUMAN	Transmembrane 7 superfamily member 3 OS=Homo sapiens GN=TM7SF3 PE=2 SV=1	2
tr|F5H587|F5H587_HUMAN	Transmembrane 7 superfamily member 3 (Fragment) OS=Homo sapiens GN=TM7SF3 PE=4 SV=1	1
tr|E9PR17|E9PR17_HUMAN	CD59 glycoprotein OS=Homo sapiens GN=CD59 PE=1 SV=1	2
tr|E9PNW4|E9PNW4_HUMAN	CD59 glycoprotein OS=Homo sapiens GN=CD59 PE=1 SV=1	2
sp|P13987|CD59_HUMAN	CD59 glycoprotein OS=Homo sapiens GN=CD59 PE=1 SV=1	2
tr|E9PI80|E9PI80_HUMAN	CD59 glycoprotein OS=Homo sapiens GN=CD59 PE=4 SV=1	1
tr|E9PN17|E9PN17_HUMAN	ATP synthase subunit g, mitochondrial OS=Homo sapiens GN=ATP5L PE=1 SV=1	2
sp|O75964|ATP5L_HUMAN	ATP synthase subunit g, mitochondrial OS=Homo sapiens GN=ATP5L PE=1 SV=3	2
sp|Q7Z4Y8|AT5L2_HUMAN	ATP synthase subunit g 2, mitochondrial OS=Homo sapiens GN=ATP5L2 PE=5 SV=1	1
tr|A6NP52|A6NP52_HUMAN	PRA1 family protein 2 OS=Homo sapiens GN=PRAF2 PE=1 SV=1	2
sp|O60831|PRAF2_HUMAN	PRA1 family protein 2 OS=Homo sapiens GN=PRAF2 PE=1 SV=1	2
tr|A0A0A0MRK6|A0A0A0MRK6_HUMAN	Metaxin 1, isoform CRA_b OS=Homo sapiens GN=MTX1 PE=4 SV=1	2
sp|Q13505|MTX1_HUMAN	Metaxin-1 OS=Homo sapiens GN=MTX1 PE=1 SV=2	2
sp|Q13505-3|MTX1_HUMAN	Isoform 3 of Metaxin-1 OS=Homo sapiens GN=MTX1	2
sp|Q13505-2|MTX1_HUMAN	Isoform 2 of Metaxin-1 OS=Homo sapiens GN=MTX1	2
sp|Q9NZ45|CISD1_HUMAN	CDGSH iron-sulfur domain-containing protein 1 OS=Homo sapiens GN=CISD1 PE=1 SV=1	2
sp|Q8TCT8|SPP2A_HUMAN	Signal peptide peptidase-like 2A OS=Homo sapiens GN=SPPL2A PE=1 SV=2	2
tr|H0YNA7|H0YNA7_HUMAN	Signal peptide peptidase-like 2A (Fragment) OS=Homo sapiens GN=SPPL2A PE=4 SV=3	1
tr|H0YNA2|H0YNA2_HUMAN	Signal peptide peptidase-like 2A (Fragment) OS=Homo sapiens GN=SPPL2A PE=4 SV=1	1
sp|Q14114|LRP8_HUMAN	Low-density lipoprotein receptor-related protein 8 OS=Homo sapiens GN=LRP8 PE=1 SV=4	2
sp|Q14114-4|LRP8_HUMAN	Isoform 4 of Low-density lipoprotein receptor-related protein 8 OS=Homo sapiens GN=LRP8	2
tr|H0YEV6|H0YEV6_HUMAN	Low-density lipoprotein receptor-related protein 8 (Fragment) OS=Homo sapiens GN=LRP8 PE=4 SV=3	1
tr|H0YEA5|H0YEA5_HUMAN	Low-density lipoprotein receptor-related protein 8 (Fragment) OS=Homo sapiens GN=LRP8 PE=4 SV=1	1
tr|E9PP15|E9PP15_HUMAN	Low-density lipoprotein receptor-related protein 8 OS=Homo sapiens GN=LRP8 PE=4 SV=1	1
tr|A0A087WW84|A0A087WW84_HUMAN	Low-density lipoprotein receptor-related protein 8 OS=Homo sapiens GN=LRP8 PE=4 SV=1	1
sp|Q14114-3|LRP8_HUMAN	Isoform 3 of Low-density lipoprotein receptor-related protein 8 OS=Homo sapiens GN=LRP8	1
sp|Q14114-2|LRP8_HUMAN	Isoform 2 of Low-density lipoprotein receptor-related protein 8 OS=Homo sapiens GN=LRP8	1
sp|P62316|SMD2_HUMAN	Small nuclear ribonucleoprotein Sm D2 OS=Homo sapiens GN=SNRPD2 PE=1 SV=1	2
sp|P62316-2|SMD2_HUMAN	Isoform 2 of Small nuclear ribonucleoprotein Sm D2 OS=Homo sapiens GN=SNRPD2	2
tr|K7ERG4|K7ERG4_HUMAN	Small nuclear ribonucleoprotein Sm D2 OS=Homo sapiens GN=SNRPD2 PE=1 SV=1	1
sp|P51571|SSRD_HUMAN	Translocon-associated protein subunit delta OS=Homo sapiens GN=SSR4 PE=1 SV=1	2
tr|A6NLM8|A6NLM8_HUMAN	Translocon-associated protein subunit delta OS=Homo sapiens GN=SSR4 PE=1 SV=1	1
sp|P25116|PAR1_HUMAN	Proteinase-activated receptor 1 OS=Homo sapiens GN=F2R PE=1 SV=2	2
sp|O95400|CD2B2_HUMAN	CD2 antigen cytoplasmic tail-binding protein 2 OS=Homo sapiens GN=CD2BP2 PE=1 SV=1	2
sp|Q7Z4Q2|HEAT3_HUMAN	HEAT repeat-containing protein 3 OS=Homo sapiens GN=HEATR3 PE=1 SV=2	2
sp|Q7Z4Q2-2|HEAT3_HUMAN	Isoform 2 of HEAT repeat-containing protein 3 OS=Homo sapiens GN=HEATR3	1
sp|Q9UKV5|AMFR_HUMAN	E3 ubiquitin-protein ligase AMFR OS=Homo sapiens GN=AMFR PE=1 SV=2	4
sp|P42695|CNDD3_HUMAN	Condensin-2 complex subunit D3 OS=Homo sapiens GN=NCAPD3 PE=1 SV=2	3
tr|G3V1A9|G3V1A9_HUMAN	Condensin-2 complex subunit D3 OS=Homo sapiens GN=NCAPD3 PE=1 SV=1	2
sp|O95857|TSN13_HUMAN	Tetraspanin-13 OS=Homo sapiens GN=TSPAN13 PE=2 SV=1	3
sp|P46781|RS9_HUMAN	40S ribosomal protein S9 OS=Homo sapiens GN=RPS9 PE=1 SV=3	2
tr|C9JM19|C9JM19_HUMAN	40S ribosomal protein S9 OS=Homo sapiens GN=RPS9 PE=1 SV=1	2
tr|B5MCT8|B5MCT8_HUMAN	40S ribosomal protein S9 OS=Homo sapiens GN=RPS9 PE=1 SV=1	2
sp|Q96P70|IPO9_HUMAN	Importin-9 OS=Homo sapiens GN=IPO9 PE=1 SV=3	3
sp|Q15904|VAS1_HUMAN	V-type proton ATPase subunit S1 OS=Homo sapiens GN=ATP6AP1 PE=1 SV=2	1
tr|A6QRJ1|A6QRJ1_HUMAN	V-type proton ATPase subunit S1 (Fragment) OS=Homo sapiens GN=ATP6AP1 PE=1 SV=1	1
sp|O76082|S22A5_HUMAN	Solute carrier family 22 member 5 OS=Homo sapiens GN=SLC22A5 PE=1 SV=1	2
sp|O76082-3|S22A5_HUMAN	Isoform 3 of Solute carrier family 22 member 5 OS=Homo sapiens GN=SLC22A5	2
sp|O76082-2|S22A5_HUMAN	Isoform 2 of Solute carrier family 22 member 5 OS=Homo sapiens GN=SLC22A5	2
sp|Q92544|TM9S4_HUMAN	Transmembrane 9 superfamily member 4 OS=Homo sapiens GN=TM9SF4 PE=1 SV=2	2
sp|Q9H813|TM206_HUMAN	Transmembrane protein 206 OS=Homo sapiens GN=TMEM206 PE=1 SV=1	2
sp|Q9H813-2|TM206_HUMAN	Isoform 2 of Transmembrane protein 206 OS=Homo sapiens GN=TMEM206	2
P02663	SWISS-PROT:P02663 Alpha-S2-casein [Contains: Casocidin-1 - Bos taurus (Bovine).	2
sp|P43246|MSH2_HUMAN	DNA mismatch repair protein Msh2 OS=Homo sapiens GN=MSH2 PE=1 SV=1	2
tr|V9H019|V9H019_HUMAN	DNA mismatch repair protein Msh2 OS=Homo sapiens GN=MSH2 PE=1 SV=1	2
tr|E9PHA6|E9PHA6_HUMAN	DNA mismatch repair protein Msh2 OS=Homo sapiens GN=MSH2 PE=1 SV=1	2
sp|P43246-2|MSH2_HUMAN	Isoform 2 of DNA mismatch repair protein Msh2 OS=Homo sapiens GN=MSH2	1
sp|P61160|ARP2_HUMAN	Actin-related protein 2 OS=Homo sapiens GN=ACTR2 PE=1 SV=1	2
sp|P61160-2|ARP2_HUMAN	Isoform 2 of Actin-related protein 2 OS=Homo sapiens GN=ACTR2	2
tr|F5H6T1|F5H6T1_HUMAN	ARP2 actin-related protein 2 homolog (Yeast), isoform CRA_d OS=Homo sapiens GN=ACTR2 PE=1 SV=2	1
sp|P08559|ODPA_HUMAN	Pyruvate dehydrogenase E1 component subunit alpha, somatic form, mitochondrial OS=Homo sapiens GN=PDHA1 PE=1 SV=3	3
sp|P08559-4|ODPA_HUMAN	Isoform 4 of Pyruvate dehydrogenase E1 component subunit alpha, somatic form, mitochondrial OS=Homo sapiens GN=PDHA1	3
sp|P08559-3|ODPA_HUMAN	Isoform 3 of Pyruvate dehydrogenase E1 component subunit alpha, somatic form, mitochondrial OS=Homo sapiens GN=PDHA1	3
sp|P08559-2|ODPA_HUMAN	Isoform 2 of Pyruvate dehydrogenase E1 component subunit alpha, somatic form, mitochondrial OS=Homo sapiens GN=PDHA1	3
tr|J9JIE6|J9JIE6_HUMAN	Transmembrane and coiled-coil domain-containing protein 1 OS=Homo sapiens GN=TMCO1 PE=1 SV=1	3
tr|J3QQY2|J3QQY2_HUMAN	Transmembrane and coiled-coil domain-containing protein 1 OS=Homo sapiens GN=TMCO1 PE=1 SV=1	3
sp|Q9UM00|TMCO1_HUMAN	Transmembrane and coiled-coil domain-containing protein 1 OS=Homo sapiens GN=TMCO1 PE=1 SV=1	3
sp|Q9UM00-2|TMCO1_HUMAN	Isoform 2 of Transmembrane and coiled-coil domain-containing protein 1 OS=Homo sapiens GN=TMCO1	3
sp|Q96DI7|SNR40_HUMAN	U5 small nuclear ribonucleoprotein 40 kDa protein OS=Homo sapiens GN=SNRNP40 PE=1 SV=1	3
sp|Q96DI7-2|SNR40_HUMAN	Isoform 2 of U5 small nuclear ribonucleoprotein 40 kDa protein OS=Homo sapiens GN=SNRNP40	3
tr|H3BPJ9|H3BPJ9_HUMAN	NADH dehydrogenase [ubiquinone] 1 beta subcomplex subunit 10 OS=Homo sapiens GN=NDUFB10 PE=1 SV=1	2
sp|O96000|NDUBA_HUMAN	NADH dehydrogenase [ubiquinone] 1 beta subcomplex subunit 10 OS=Homo sapiens GN=NDUFB10 PE=1 SV=3	2
sp|O96000-2|NDUBA_HUMAN	Isoform 2 of NADH dehydrogenase [ubiquinone] 1 beta subcomplex subunit 10 OS=Homo sapiens GN=NDUFB10	1
tr|H3BV16|H3BV16_HUMAN	NADH dehydrogenase [ubiquinone] 1 beta subcomplex subunit 10 (Fragment) OS=Homo sapiens GN=NDUFB10 PE=1 SV=3	1
sp|Q86VI4|LAP4B_HUMAN	Lysosomal-associated transmembrane protein 4B OS=Homo sapiens GN=LAPTM4B PE=1 SV=1	2
sp|Q86VI4-3|LAP4B_HUMAN	Isoform 3 of Lysosomal-associated transmembrane protein 4B OS=Homo sapiens GN=LAPTM4B	2
sp|Q86VI4-2|LAP4B_HUMAN	Isoform 2 of Lysosomal-associated transmembrane protein 4B OS=Homo sapiens GN=LAPTM4B	2
tr|H0YBN1|H0YBN1_HUMAN	Lysosomal-associated transmembrane protein 4B (Fragment) OS=Homo sapiens GN=LAPTM4B PE=4 SV=2	2
sp|O43306|ADCY6_HUMAN	Adenylate cyclase type 6 OS=Homo sapiens GN=ADCY6 PE=1 SV=2	3
sp|O43306-2|ADCY6_HUMAN	Isoform 2 of Adenylate cyclase type 6 OS=Homo sapiens GN=ADCY6	3
tr|B3KWA8|B3KWA8_HUMAN	Adenylate cyclase type 5 OS=Homo sapiens GN=ADCY5 PE=2 SV=1	2
sp|O95622|ADCY5_HUMAN	Adenylate cyclase type 5 OS=Homo sapiens GN=ADCY5 PE=1 SV=3	2
sp|O95622-2|ADCY5_HUMAN	Isoform 2 of Adenylate cyclase type 5 OS=Homo sapiens GN=ADCY5	2
sp|P50416|CPT1A_HUMAN	Carnitine O-palmitoyltransferase 1, liver isoform OS=Homo sapiens GN=CPT1A PE=1 SV=2	2
sp|P50416-2|CPT1A_HUMAN	Isoform 2 of Carnitine O-palmitoyltransferase 1, liver isoform OS=Homo sapiens GN=CPT1A	2
sp|O75746|CMC1_HUMAN	Calcium-binding mitochondrial carrier protein Aralar1 OS=Homo sapiens GN=SLC25A12 PE=1 SV=2	6
tr|B4DGK6|B4DGK6_HUMAN	Calcium-binding mitochondrial carrier protein Aralar1 OS=Homo sapiens GN=SLC25A12 PE=1 SV=1	1
sp|O75746-2|CMC1_HUMAN	Isoform 2 of Calcium-binding mitochondrial carrier protein Aralar1 OS=Homo sapiens GN=SLC25A12	5
tr|H0YFB2|H0YFB2_HUMAN	Calcium-binding mitochondrial carrier protein Aralar1 (Fragment) OS=Homo sapiens GN=SLC25A12 PE=1 SV=1	1
tr|F8W9J0|F8W9J0_HUMAN	Calcium-binding mitochondrial carrier protein Aralar1 OS=Homo sapiens GN=SLC25A12 PE=1 SV=1	1
tr|E7ESC6|E7ESC6_HUMAN	Exportin-7 OS=Homo sapiens GN=XPO7 PE=1 SV=1	2
sp|Q9UIA9|XPO7_HUMAN	Exportin-7 OS=Homo sapiens GN=XPO7 PE=1 SV=3	2
sp|P09543|CN37_HUMAN	2',3'-cyclic-nucleotide 3'-phosphodiesterase OS=Homo sapiens GN=CNP PE=1 SV=2	3
sp|P09543-2|CN37_HUMAN	Isoform CNPI of 2',3'-cyclic-nucleotide 3'-phosphodiesterase OS=Homo sapiens GN=CNP	3
tr|K7ERC4|K7ERC4_HUMAN	2',3'-cyclic-nucleotide 3'-phosphodiesterase (Fragment) OS=Homo sapiens GN=CNP PE=1 SV=3	2
tr|K7ERZ0|K7ERZ0_HUMAN	2',3'-cyclic-nucleotide 3'-phosphodiesterase (Fragment) OS=Homo sapiens GN=CNP PE=1 SV=3	2
tr|K7EN66|K7EN66_HUMAN	2',3'-cyclic-nucleotide 3'-phosphodiesterase (Fragment) OS=Homo sapiens GN=CNP PE=1 SV=1	2
tr|C9K0L8|C9K0L8_HUMAN	2',3'-cyclic-nucleotide 3'-phosphodiesterase (Fragment) OS=Homo sapiens GN=CNP PE=1 SV=2	2
sp|P51970|NDUA8_HUMAN	NADH dehydrogenase [ubiquinone] 1 alpha subcomplex subunit 8 OS=Homo sapiens GN=NDUFA8 PE=1 SV=3	2
sp|Q96K37|S35E1_HUMAN	Solute carrier family 35 member E1 OS=Homo sapiens GN=SLC35E1 PE=1 SV=2	2
tr|H7C1I0|H7C1I0_HUMAN	Solute carrier family 35 member E1 (Fragment) OS=Homo sapiens GN=SLC35E1 PE=1 SV=2	1
tr|E7EQV9|E7EQV9_HUMAN	Ribosomal protein L15 (Fragment) OS=Homo sapiens GN=RPL15 PE=1 SV=1	2
sp|P61313|RL15_HUMAN	60S ribosomal protein L15 OS=Homo sapiens GN=RPL15 PE=1 SV=2	2
tr|E7ENU7|E7ENU7_HUMAN	Ribosomal protein L15 (Fragment) OS=Homo sapiens GN=RPL15 PE=1 SV=1	2
tr|E7EX53|E7EX53_HUMAN	Ribosomal protein L15 (Fragment) OS=Homo sapiens GN=RPL15 PE=1 SV=1	1
tr|M0R2M1|M0R2M1_HUMAN	Alpha-soluble NSF attachment protein (Fragment) OS=Homo sapiens GN=NAPA PE=1 SV=1	2
tr|M0R0Y2|M0R0Y2_HUMAN	Alpha-soluble NSF attachment protein OS=Homo sapiens GN=NAPA PE=1 SV=1	2
sp|P54920|SNAA_HUMAN	Alpha-soluble NSF attachment protein OS=Homo sapiens GN=NAPA PE=1 SV=3	2
tr|M0R213|M0R213_HUMAN	Alpha-soluble NSF attachment protein (Fragment) OS=Homo sapiens GN=NAPA PE=1 SV=1	1
tr|M0R0I4|M0R0I4_HUMAN	Alpha-soluble NSF attachment protein (Fragment) OS=Homo sapiens GN=NAPA PE=1 SV=1	1
sp|P28066|PSA5_HUMAN	Proteasome subunit alpha type-5 OS=Homo sapiens GN=PSMA5 PE=1 SV=3	2
sp|P28066-2|PSA5_HUMAN	Isoform 2 of Proteasome subunit alpha type-5 OS=Homo sapiens GN=PSMA5	2
tr|E9PMR4|E9PMR4_HUMAN	Tetraspanin OS=Homo sapiens GN=CD151 PE=1 SV=1	2
sp|P48509|CD151_HUMAN	CD151 antigen OS=Homo sapiens GN=CD151 PE=1 SV=3	2
tr|E9PRJ3|E9PRJ3_HUMAN	Tetraspanin (Fragment) OS=Homo sapiens GN=CD151 PE=1 SV=1	1
sp|P14174|MIF_HUMAN	Macrophage migration inhibitory factor OS=Homo sapiens GN=MIF PE=1 SV=4	2
tr|A0A087WX29|A0A087WX29_HUMAN	TAR DNA-binding protein 43 (Fragment) OS=Homo sapiens GN=TARDBP PE=1 SV=1	2
sp|Q13148|TADBP_HUMAN	TAR DNA-binding protein 43 OS=Homo sapiens GN=TARDBP PE=1 SV=1	2
sp|Q13148-4|TADBP_HUMAN	Isoform 2 of TAR DNA-binding protein 43 OS=Homo sapiens GN=TARDBP	2
tr|K7EN94|K7EN94_HUMAN	TAR DNA-binding protein 43 (Fragment) OS=Homo sapiens GN=TARDBP PE=1 SV=2	1
tr|K7EJM5|K7EJM5_HUMAN	TAR DNA-binding protein 43 (Fragment) OS=Homo sapiens GN=TARDBP PE=1 SV=1	1
tr|G3V162|G3V162_HUMAN	TAR DNA binding protein, isoform CRA_d OS=Homo sapiens GN=TARDBP PE=1 SV=1	1
tr|B1AKP7|B1AKP7_HUMAN	TAR DNA-binding protein 43 OS=Homo sapiens GN=TARDBP PE=1 SV=1	1
tr|A0A087X260|A0A087X260_HUMAN	TAR DNA-binding protein 43 OS=Homo sapiens GN=TARDBP PE=1 SV=1	1
tr|A0A087WYY0|A0A087WYY0_HUMAN	TAR DNA-binding protein 43 OS=Homo sapiens GN=TARDBP PE=1 SV=1	1
tr|A0A087WXV3|A0A087WXV3_HUMAN	TAR DNA-binding protein 43 (Fragment) OS=Homo sapiens GN=TARDBP PE=1 SV=1	1
tr|A0A087WXQ5|A0A087WXQ5_HUMAN	TAR DNA-binding protein 43 (Fragment) OS=Homo sapiens GN=TARDBP PE=1 SV=1	1
tr|A0A087WX67|A0A087WX67_HUMAN	TAR DNA-binding protein 43 (Fragment) OS=Homo sapiens GN=TARDBP PE=1 SV=1	1
tr|A0A087WW61|A0A087WW61_HUMAN	TAR DNA-binding protein 43 (Fragment) OS=Homo sapiens GN=TARDBP PE=1 SV=1	1
tr|A0A087WV68|A0A087WV68_HUMAN	TAR DNA-binding protein 43 (Fragment) OS=Homo sapiens GN=TARDBP PE=1 SV=1	1
[truncated: 2,910 more rows]

## Sheet: FLAG-RagA
Supplementary Table 1, related to Figure 1: Mass Spectrometry Analysis of FLAG-RagA containing Protein Complex in HEK-293T cells
Accession	Description	Peptides
P11142	Heat shock cognate 71 kDa protein OS=Homo sapiens OX=9606 GN=HSPA8 PE=1 SV=1 - [HSP7C_HUMAN]	27
Q7L523	Ras-related GTP-binding protein A OS=Homo sapiens OX=9606 GN=RRAGA PE=1 SV=1 - [RRAGA_HUMAN]	24
P0DMV8	Heat shock 70 kDa protein 1A OS=Homo sapiens OX=9606 GN=HSPA1A PE=1 SV=1 - [HS71A_HUMAN]	23
P68371	Tubulin beta-4B chain OS=Homo sapiens OX=9606 GN=TUBB4B PE=1 SV=1 - [TBB4B_HUMAN]	20
P07437	Tubulin beta chain OS=Homo sapiens OX=9606 GN=TUBB PE=1 SV=2 - [TBB5_HUMAN]	19
Q13885	Tubulin beta-2A chain OS=Homo sapiens OX=9606 GN=TUBB2A PE=1 SV=1 - [TBB2A_HUMAN]	16
P10809	60 kDa heat shock protein, mitochondrial OS=Homo sapiens OX=9606 GN=HSPD1 PE=1 SV=2 - [CH60_HUMAN]	14
Q9HB90	Ras-related GTP-binding protein C OS=Homo sapiens OX=9606 GN=RRAGC PE=1 SV=1 - [RRAGC_HUMAN]	10
P38646	Stress-70 protein, mitochondrial OS=Homo sapiens OX=9606 GN=HSPA9 PE=1 SV=2 - [GRP75_HUMAN]	9
P23284	Peptidyl-prolyl cis-trans isomerase B OS=Homo sapiens OX=9606 GN=PPIB PE=1 SV=2 - [PPIB_HUMAN]	9
P11021	Endoplasmic reticulum chaperone BiP OS=Homo sapiens OX=9606 GN=HSPA5 PE=1 SV=2 - [BIP_HUMAN]	9
Q9BSD7	Cancer-related nucleoside-triphosphatase OS=Homo sapiens OX=9606 GN=NTPCR PE=1 SV=1 - [NTPCR_HUMAN]	8
P68104	Elongation factor 1-alpha 1 OS=Homo sapiens OX=9606 GN=EEF1A1 PE=1 SV=1 - [EF1A1_HUMAN]	8
P62805	Histone H4 OS=Homo sapiens OX=9606 GN=HIST1H4A PE=1 SV=2 - [H4_HUMAN]	8
O95831	Apoptosis-inducing factor 1, mitochondrial OS=Homo sapiens OX=9606 GN=AIFM1 PE=1 SV=1 - [AIFM1_HUMAN]	8
A0A2R8Y793	Actin, cytoplasmic 1 (Fragment) OS=Homo sapiens OX=9606 GN=ACTB PE=1 SV=1 - [A0A2R8Y793_HUMAN]	8
P49411	Elongation factor Tu, mitochondrial OS=Homo sapiens OX=9606 GN=TUFM PE=1 SV=2 - [EFTU_HUMAN]	7
P08238	Heat shock protein HSP 90-beta OS=Homo sapiens OX=9606 GN=HSP90AB1 PE=1 SV=4 - [HS90B_HUMAN]	7
Q6IAA8	Ragulator complex protein LAMTOR1 OS=Homo sapiens OX=9606 GN=LAMTOR1 PE=1 SV=2 - [LTOR1_HUMAN]	6
P17987	T-complex protein 1 subunit alpha OS=Homo sapiens OX=9606 GN=TCP1 PE=1 SV=1 - [TCPA_HUMAN]	6
P13639	Elongation factor 2 OS=Homo sapiens OX=9606 GN=EEF2 PE=1 SV=4 - [EF2_HUMAN]	6
Q969X5	Endoplasmic reticulum-Golgi intermediate compartment protein 1 OS=Homo sapiens OX=9606 GN=ERGIC1 PE=1 SV=1 - [ERGI1_HUMAN]	5
Q15365	Poly(rC)-binding protein 1 OS=Homo sapiens OX=9606 GN=PCBP1 PE=1 SV=2 - [PCBP1_HUMAN]	5
Q00325	Phosphate carrier protein, mitochondrial OS=Homo sapiens OX=9606 GN=SLC25A3 PE=1 SV=2 - [MPCP_HUMAN]	5
P63267	Actin, gamma-enteric smooth muscle OS=Homo sapiens OX=9606 GN=ACTG2 PE=1 SV=1 - [ACTH_HUMAN]	5
P35268	60S ribosomal protein L22 OS=Homo sapiens OX=9606 GN=RPL22 PE=1 SV=2 - [RL22_HUMAN]	5
P23396	40S ribosomal protein S3 OS=Homo sapiens OX=9606 GN=RPS3 PE=1 SV=2 - [RS3_HUMAN]	5
P17931	Galectin-3 OS=Homo sapiens OX=9606 GN=LGALS3 PE=1 SV=5 - [LEG3_HUMAN]	5
P09874	Poly [ADP-ribose] polymerase 1 OS=Homo sapiens OX=9606 GN=PARP1 PE=1 SV=4 - [PARP1_HUMAN]	5
P05141	ADP/ATP translocase 2 OS=Homo sapiens OX=9606 GN=SLC25A5 PE=1 SV=7 - [ADT2_HUMAN]	5
H3BRU6	Poly(rC)-binding protein 2 (Fragment) OS=Homo sapiens OX=9606 GN=PCBP2 PE=1 SV=1 - [H3BRU6_HUMAN]	5
Q9UHA4	Ragulator complex protein LAMTOR3 OS=Homo sapiens OX=9606 GN=LAMTOR3 PE=1 SV=1 - [LTOR3_HUMAN]	4
Q96KK5	Histone H2A type 1-H OS=Homo sapiens OX=9606 GN=HIST1H2AH PE=1 SV=3 - [H2A1H_HUMAN]	4
P62851	40S ribosomal protein S25 OS=Homo sapiens OX=9606 GN=RPS25 PE=1 SV=1 - [RS25_HUMAN]	4
P22061	Protein-L-isoaspartate(D-aspartate) O-methyltransferase OS=Homo sapiens OX=9606 GN=PCMT1 PE=1 SV=4 - [PIMT_HUMAN]	4
P19474	E3 ubiquitin-protein ligase TRIM21 OS=Homo sapiens OX=9606 GN=TRIM21 PE=1 SV=1 - [RO52_HUMAN]	4
P12236	ADP/ATP translocase 3 OS=Homo sapiens OX=9606 GN=SLC25A6 PE=1 SV=4 - [ADT3_HUMAN]	4
P04908	Histone H2A type 1-B/E OS=Homo sapiens OX=9606 GN=HIST1H2AB PE=1 SV=2 - [H2A1B_HUMAN]	4
K7EK07	Histone H3 (Fragment) OS=Homo sapiens OX=9606 GN=H3F3B PE=1 SV=1 - [K7EK07_HUMAN]	4
A0A087X2B5	Basigin (Fragment) OS=Homo sapiens OX=9606 GN=BSG PE=1 SV=1 - [A0A087X2B5_HUMAN]	4
Q3ZCQ8	Mitochondrial import inner membrane translocase subunit TIM50 OS=Homo sapiens OX=9606 GN=TIMM50 PE=1 SV=2 - [TIM50_HUMAN]	3
P62829	60S ribosomal protein L23 OS=Homo sapiens OX=9606 GN=RPL23 PE=1 SV=1 - [RL23_HUMAN]	3
P60866	40S ribosomal protein S20 OS=Homo sapiens OX=9606 GN=RPS20 PE=1 SV=1 - [RS20_HUMAN]	3
P53999	Activated RNA polymerase II transcriptional coactivator p15 OS=Homo sapiens OX=9606 GN=SUB1 PE=1 SV=3 - [TCP4_HUMAN]	3
P51571	Translocon-associated protein subunit delta OS=Homo sapiens OX=9606 GN=SSR4 PE=1 SV=1 - [SSRD_HUMAN]	3
P25398	40S ribosomal protein S12 OS=Homo sapiens OX=9606 GN=RPS12 PE=1 SV=3 - [RS12_HUMAN]	3
P16403	Histone H1.2 OS=Homo sapiens OX=9606 GN=HIST1H1C PE=1 SV=2 - [H12_HUMAN]	3
P06899	Histone H2B type 1-J OS=Homo sapiens OX=9606 GN=HIST1H2BJ PE=1 SV=3 - [H2B1J_HUMAN]	3
O00483	Cytochrome c oxidase subunit NDUFA4 OS=Homo sapiens OX=9606 GN=NDUFA4 PE=1 SV=1 - [NDUA4_HUMAN]	3
H0Y2W2	ATPase family AAA domain-containing protein 3A (Fragment) OS=Homo sapiens OX=9606 GN=ATAD3A PE=1 SV=1 - [H0Y2W2_HUMAN]	3
Q8NBJ5	Procollagen galactosyltransferase 1 OS=Homo sapiens OX=9606 GN=COLGALT1 PE=1 SV=1 - [GT251_HUMAN]	2
P61204	ADP-ribosylation factor 3 OS=Homo sapiens OX=9606 GN=ARF3 PE=1 SV=2 - [ARF3_HUMAN]	2
P51570	Galactokinase OS=Homo sapiens OX=9606 GN=GALK1 PE=1 SV=1 - [GALK1_HUMAN]	2
P42677	40S ribosomal protein S27 OS=Homo sapiens OX=9606 GN=RPS27 PE=1 SV=3 - [RS27_HUMAN]	2
P31689	DnaJ homolog subfamily A member 1 OS=Homo sapiens OX=9606 GN=DNAJA1 PE=1 SV=2 - [DNJA1_HUMAN]	2
P30050	60S ribosomal protein L12 OS=Homo sapiens OX=9606 GN=RPL12 PE=1 SV=1 - [RL12_HUMAN]	2
F5H6Q2	Polyubiquitin-C (Fragment) OS=Homo sapiens OX=9606 GN=UBC PE=1 SV=8 - [F5H6Q2_HUMAN]	2
F5GZS6	4F2 cell-surface antigen heavy chain OS=Homo sapiens OX=9606 GN=SLC3A2 PE=1 SV=1 - [F5GZS6_HUMAN]	2
E9PLJ3	Cofilin-1 (Fragment) OS=Homo sapiens OX=9606 GN=CFL1 PE=1 SV=1 - [E9PLJ3_HUMAN]	2
A8MXP8	Reticulocalbin-2 OS=Homo sapiens OX=9606 GN=RCN2 PE=1 SV=1 - [A8MXP8_HUMAN]	2
A0A0A0MRQ5	Peroxiredoxin-1 OS=Homo sapiens OX=9606 GN=PRDX1 PE=1 SV=1 - [A0A0A0MRQ5_HUMAN]	2
A0A087WUI2	Heterogeneous nuclear ribonucleoproteins A2/B1 OS=Homo sapiens OX=9606 GN=HNRNPA2B1 PE=1 SV=1 - [A0A087WUI2_HUMAN]	2
A0A075B6E2	40S ribosomal protein S19 OS=Homo sapiens OX=9606 GN=RPS19 PE=1 SV=1 - [A0A075B6E2_HUMAN]	2
X6RAC9	Eukaryotic translation initiation factor 1A, X-chromosomal OS=Homo sapiens OX=9606 GN=EIF1AX PE=1 SV=1 - [X6RAC9_HUMAN]	1
R4GMU8	Ragulator complex protein LAMTOR5 OS=Homo sapiens OX=9606 GN=LAMTOR5 PE=1 SV=1 - [R4GMU8_HUMAN]	1
Q9Y2Q5	Ragulator complex protein LAMTOR2 OS=Homo sapiens OX=9606 GN=LAMTOR2 PE=1 SV=1 - [LTOR2_HUMAN]	1
Q9UJV9	Probable ATP-dependent RNA helicase DDX41 OS=Homo sapiens OX=9606 GN=DDX41 PE=1 SV=2 - [DDX41_HUMAN]	1
Q5VVC8	60S ribosomal protein L11 OS=Homo sapiens OX=9606 GN=RPL11 PE=1 SV=2 - [Q5VVC8_HUMAN]	1
Q5T6W2	Heterogeneous nuclear ribonucleoprotein K (Fragment) OS=Homo sapiens OX=9606 GN=HNRNPK PE=1 SV=1 - [Q5T6W2_HUMAN]	1
Q5JRC6	PHD finger protein 6, isoform CRA_d OS=Homo sapiens OX=9606 GN=PHF6 PE=1 SV=1 - [Q5JRC6_HUMAN]	1
Q5HY57	Emerin (Emery-Dreifuss muscular dystrophy), isoform CRA_b OS=Homo sapiens OX=9606 GN=EMD PE=1 SV=1 - [Q5HY57_HUMAN]	1
Q15293	Reticulocalbin-1 OS=Homo sapiens OX=9606 GN=RCN1 PE=1 SV=1 - [RCN1_HUMAN]	1
P50991	T-complex protein 1 subunit delta OS=Homo sapiens OX=9606 GN=CCT4 PE=1 SV=4 - [TCPD_HUMAN]	1
P26641	Elongation factor 1-gamma OS=Homo sapiens OX=9606 GN=EEF1G PE=1 SV=3 - [EF1G_HUMAN]	1
P11586	C-1-tetrahydrofolate synthase, cytoplasmic OS=Homo sapiens OX=9606 GN=MTHFD1 PE=1 SV=3 - [C1TC_HUMAN]	1
P05386	60S acidic ribosomal protein P1 OS=Homo sapiens OX=9606 GN=RPLP1 PE=1 SV=1 - [RLA1_HUMAN]	1
P05204	Non-histone chromosomal protein HMG-17 OS=Homo sapiens OX=9606 GN=HMGN2 PE=1 SV=3 - [HMGN2_HUMAN]	1
O75363	Breast carcinoma-amplified sequence 1 OS=Homo sapiens OX=9606 GN=BCAS1 PE=1 SV=2 - [BCAS1_HUMAN]	1
O75348	V-type proton ATPase subunit G 1 OS=Homo sapiens OX=9606 GN=ATP6V1G1 PE=1 SV=3 - [VATG1_HUMAN]	1
M0R3H0	40S ribosomal protein S16 OS=Homo sapiens OX=9606 GN=RPS16 PE=1 SV=1 - [M0R3H0_HUMAN]	1
M0R019	Heterogeneous nuclear ribonucleoprotein M (Fragment) OS=Homo sapiens OX=9606 GN=HNRNPM PE=1 SV=8 - [M0R019_HUMAN]	1
M0QZN2	40S ribosomal protein S5 OS=Homo sapiens OX=9606 GN=RPS5 PE=1 SV=1 - [M0QZN2_HUMAN]	1
M0QXF2	Sodium/potassium-transporting ATPase subunit alpha-3 (Fragment) OS=Homo sapiens OX=9606 GN=ATP1A3 PE=1 SV=2 - [M0QXF2_HUMAN]	1
K7EMA7	60S ribosomal protein L23a OS=Homo sapiens OX=9606 GN=RPL23A PE=1 SV=1 - [K7EMA7_HUMAN]	1
K7ELZ8	Protein FAM32A (Fragment) OS=Homo sapiens OX=9606 GN=FAM32A PE=1 SV=1 - [K7ELZ8_HUMAN]	1
K7EK06	Phenylalanine--tRNA ligase alpha subunit (Fragment) OS=Homo sapiens OX=9606 GN=FARSA PE=1 SV=8 - [K7EK06_HUMAN]	1
J3KSP2	60S ribosomal protein L38 (Fragment) OS=Homo sapiens OX=9606 GN=RPL38 PE=1 SV=1 - [J3KSP2_HUMAN]	1
J3JS69	40S ribosomal protein S18 OS=Homo sapiens OX=9606 GN=RPS18 PE=1 SV=1 - [J3JS69_HUMAN]	1
H7C2V1	Procollagen-lysine,2-oxoglutarate 5-dioxygenase 3 (Fragment) OS=Homo sapiens OX=9606 GN=PLOD3 PE=1 SV=1 - [H7C2V1_HUMAN]	1
H0YN73	40S ribosomal protein S17 (Fragment) OS=Homo sapiens OX=9606 GN=RPS17 PE=1 SV=1 - [H0YN73_HUMAN]	1
H0YJ63	Activator of 90 kDa heat shock protein ATPase homolog 1 (Fragment) OS=Homo sapiens OX=9606 GN=AHSA1 PE=1 SV=1 - [H0YJ63_HUMAN]	1
H0Y9F3	DNA transposase THAP9 (Fragment) OS=Homo sapiens OX=9606 GN=THAP9 PE=1 SV=1 - [H0Y9F3_HUMAN]	1
F8WBL2	Bystin OS=Homo sapiens OX=9606 GN=BYSL PE=1 SV=1 - [F8WBL2_HUMAN]	1
F6XY72	HCG2001850, isoform CRA_c OS=Homo sapiens OX=9606 GN=NME2 PE=1 SV=2 - [F6XY72_HUMAN]	1
E5RI98	Nucleophosmin (Fragment) OS=Homo sapiens OX=9606 GN=NPM1 PE=1 SV=1 - [E5RI98_HUMAN]	1
A6NLH6	Protein cornichon homolog 4 OS=Homo sapiens OX=9606 GN=CNIH4 PE=1 SV=1 - [A6NLH6_HUMAN]	1
A0A2R8Y623	40S ribosomal protein S7 (Fragment) OS=Homo sapiens OX=9606 GN=RPS7 PE=1 SV=1 - [A0A2R8Y623_HUMAN]	1
A0A286YFA1	Pyridoxine-5'-phosphate oxidase OS=Homo sapiens OX=9606 GN=PNPO PE=1 SV=1 - [A0A286YFA1_HUMAN]	1
A0A1W2PQD4	Heterogeneous nuclear ribonucleoprotein U (Fragment) OS=Homo sapiens OX=9606 GN=HNRNPU PE=1 SV=1 - [A0A1W2PQD4_HUMAN]	1
A0A1W2PQ43	Bcl-2-associated transcription factor 1 OS=Homo sapiens OX=9606 GN=BCLAF1 PE=1 SV=1 - [A0A1W2PQ43_HUMAN]	1
A0A1W2PPU4	Tyrosine-protein phosphatase non-receptor type 11 OS=Homo sapiens OX=9606 GN=PTPN11 PE=1 SV=1 - [A0A1W2PPU4_HUMAN]	1

## Sheet: FLAG-RagC
Supplementary Table 1, related to Figure 1: Mass Spectrometry Analysis of FLAG-RagC containing Protein Complex in HEK-293T cells
Accession	Description	Peptides
P0DMV8	Heat shock 70 kDa protein 1A OS=Homo sapiens OX=9606 GN=HSPA1A PE=1 SV=1 - [HS71A_HUMAN]	35
P11142	Heat shock cognate 71 kDa protein OS=Homo sapiens OX=9606 GN=HSPA8 PE=1 SV=1 - [HSP7C_HUMAN]	34
Q9HB90	Ras-related GTP-binding protein C OS=Homo sapiens OX=9606 GN=RRAGC PE=1 SV=1 - [RRAGC_HUMAN]	27
P07437	Tubulin beta chain OS=Homo sapiens OX=9606 GN=TUBB PE=1 SV=2 - [TBB5_HUMAN]	26
P68371	Tubulin beta-4B chain OS=Homo sapiens OX=9606 GN=TUBB4B PE=1 SV=1 - [TBB4B_HUMAN]	26
P05141	ADP/ATP translocase 2 OS=Homo sapiens OX=9606 GN=SLC25A5 PE=1 SV=7 - [ADT2_HUMAN]	21
P23396	40S ribosomal protein S3 OS=Homo sapiens OX=9606 GN=RPS3 PE=1 SV=2 - [RS3_HUMAN]	20
Q7L523	Ras-related GTP-binding protein A OS=Homo sapiens OX=9606 GN=RRAGA PE=1 SV=1 - [RRAGA_HUMAN]	20
P10809	60 kDa heat shock protein, mitochondrial OS=Homo sapiens OX=9606 GN=HSPD1 PE=1 SV=2 - [CH60_HUMAN]	18
P12236	ADP/ATP translocase 3 OS=Homo sapiens OX=9606 GN=SLC25A6 PE=1 SV=4 - [ADT3_HUMAN]	18
Q5VZM2	Ras-related GTP-binding protein B OS=Homo sapiens OX=9606 GN=RRAGB PE=1 SV=1 - [RRAGB_HUMAN]	16
Q9BQE3	Tubulin alpha-1C chain OS=Homo sapiens OX=9606 GN=TUBA1C PE=1 SV=1 - [TBA1C_HUMAN]	16
P68104	Elongation factor 1-alpha 1 OS=Homo sapiens OX=9606 GN=EEF1A1 PE=1 SV=1 - [EF1A1_HUMAN]	15
H0Y2W2	ATPase family AAA domain-containing protein 3A (Fragment) OS=Homo sapiens OX=9606 GN=ATAD3A PE=1 SV=1 - [H0Y2W2_HUMAN]	14
P34931	Heat shock 70 kDa protein 1-like OS=Homo sapiens OX=9606 GN=HSPA1L PE=1 SV=2 - [HS71L_HUMAN]	14
Q9NVI7	ATPase family AAA domain-containing protein 3A OS=Homo sapiens OX=9606 GN=ATAD3A PE=1 SV=2 - [ATD3A_HUMAN]	14
O14654	Insulin receptor substrate 4 OS=Homo sapiens OX=9606 GN=IRS4 PE=1 SV=1 - [IRS4_HUMAN]	13
P08238	Heat shock protein HSP 90-beta OS=Homo sapiens OX=9606 GN=HSP90AB1 PE=1 SV=4 - [HS90B_HUMAN]	13
P49411	Elongation factor Tu, mitochondrial OS=Homo sapiens OX=9606 GN=TUFM PE=1 SV=2 - [EFTU_HUMAN]	13
P62269	40S ribosomal protein S18 OS=Homo sapiens OX=9606 GN=RPS18 PE=1 SV=3 - [RS18_HUMAN]	13
P62249	40S ribosomal protein S16 OS=Homo sapiens OX=9606 GN=RPS16 PE=1 SV=2 - [RS16_HUMAN]	12
F8VVM2	Phosphate carrier protein, mitochondrial OS=Homo sapiens OX=9606 GN=SLC25A3 PE=1 SV=1 - [F8VVM2_HUMAN]	11
O95831	Apoptosis-inducing factor 1, mitochondrial OS=Homo sapiens OX=9606 GN=AIFM1 PE=1 SV=1 - [AIFM1_HUMAN]	11
P60709	Actin, cytoplasmic 1 OS=Homo sapiens OX=9606 GN=ACTB PE=1 SV=1 - [ACTB_HUMAN]	11
Q00325	Phosphate carrier protein, mitochondrial OS=Homo sapiens OX=9606 GN=SLC25A3 PE=1 SV=2 - [MPCP_HUMAN]	11
F8VZX2	Poly(rC)-binding protein 2 OS=Homo sapiens OX=9606 GN=PCBP2 PE=1 SV=1 - [F8VZX2_HUMAN]	10
P09543	2',3'-cyclic-nucleotide 3'-phosphodiesterase OS=Homo sapiens OX=9606 GN=CNP PE=1 SV=2 - [CN37_HUMAN]	10
Q15366	Poly(rC)-binding protein 2 OS=Homo sapiens OX=9606 GN=PCBP2 PE=1 SV=1 - [PCBP2_HUMAN]	10
A0A2R8Y811	40S ribosomal protein S14 (Fragment) OS=Homo sapiens OX=9606 GN=RPS14 PE=1 SV=1 - [A0A2R8Y811_HUMAN]	9
P23284	Peptidyl-prolyl cis-trans isomerase B OS=Homo sapiens OX=9606 GN=PPIB PE=1 SV=2 - [PPIB_HUMAN]	9
P17931	Galectin-3 OS=Homo sapiens OX=9606 GN=LGALS3 PE=1 SV=5 - [LEG3_HUMAN]	8
P30050	60S ribosomal protein L12 OS=Homo sapiens OX=9606 GN=RPL12 PE=1 SV=1 - [RL12_HUMAN]	8
P38646	Stress-70 protein, mitochondrial OS=Homo sapiens OX=9606 GN=HSPA9 PE=1 SV=2 - [GRP75_HUMAN]	8
Q9BSD7	Cancer-related nucleoside-triphosphatase OS=Homo sapiens OX=9606 GN=NTPCR PE=1 SV=1 - [NTPCR_HUMAN]	8
G3V1A4	Cofilin 1 (Non-muscle), isoform CRA_a OS=Homo sapiens OX=9606 GN=CFL1 PE=1 SV=1 - [G3V1A4_HUMAN]	7
P11021	Endoplasmic reticulum chaperone BiP OS=Homo sapiens OX=9606 GN=HSPA5 PE=1 SV=2 - [BIP_HUMAN]	7
P17987	T-complex protein 1 subunit alpha OS=Homo sapiens OX=9606 GN=TCP1 PE=1 SV=1 - [TCPA_HUMAN]	7
P31689	DnaJ homolog subfamily A member 1 OS=Homo sapiens OX=9606 GN=DNAJA1 PE=1 SV=2 - [DNJA1_HUMAN]	7
P62829	60S ribosomal protein L23 OS=Homo sapiens OX=9606 GN=RPL23 PE=1 SV=1 - [RL23_HUMAN]	7
Q3ZCQ8	Mitochondrial import inner membrane translocase subunit TIM50 OS=Homo sapiens OX=9606 GN=TIMM50 PE=1 SV=2 - [TIM50_HUMAN]	7
Q9H936	Mitochondrial glutamate carrier 1 OS=Homo sapiens OX=9606 GN=SLC25A22 PE=1 SV=1 - [GHC1_HUMAN]	7
Q9UJS0	Calcium-binding mitochondrial carrier protein Aralar2 OS=Homo sapiens OX=9606 GN=SLC25A13 PE=1 SV=2 - [CMC2_HUMAN]	7
O95433	Activator of 90 kDa heat shock protein ATPase homolog 1 OS=Homo sapiens OX=9606 GN=AHSA1 PE=1 SV=1 - [AHSA1_HUMAN]	6
O95573	Long-chain-fatty-acid--CoA ligase 3 OS=Homo sapiens OX=9606 GN=ACSL3 PE=1 SV=3 - [ACSL3_HUMAN]	6
P42677	40S ribosomal protein S27 OS=Homo sapiens OX=9606 GN=RPS27 PE=1 SV=3 - [RS27_HUMAN]	6
P50402	Emerin OS=Homo sapiens OX=9606 GN=EMD PE=1 SV=1 - [EMD_HUMAN]	6
P61204	ADP-ribosylation factor 3 OS=Homo sapiens OX=9606 GN=ARF3 PE=1 SV=2 - [ARF3_HUMAN]	6
Q9Y2L1	Exosome complex exonuclease RRP44 OS=Homo sapiens OX=9606 GN=DIS3 PE=1 SV=2 - [RRP44_HUMAN]	6
M0R0F0	40S ribosomal protein S5 (Fragment) OS=Homo sapiens OX=9606 GN=RPS5 PE=1 SV=1 - [M0R0F0_HUMAN]	5
P25398	40S ribosomal protein S12 OS=Homo sapiens OX=9606 GN=RPS12 PE=1 SV=3 - [RS12_HUMAN]	5
P60866	40S ribosomal protein S20 OS=Homo sapiens OX=9606 GN=RPS20 PE=1 SV=1 - [RS20_HUMAN]	5
Q15365	Poly(rC)-binding protein 1 OS=Homo sapiens OX=9606 GN=PCBP1 PE=1 SV=2 - [PCBP1_HUMAN]	5
Q96I63	ATP-dependent zinc metalloprotease YME1L1 OS=Homo sapiens OX=9606 GN=YME1L1 PE=1 SV=1 - [Q96I63_HUMAN]	5
O00483	Cytochrome c oxidase subunit NDUFA4 OS=Homo sapiens OX=9606 GN=NDUFA4 PE=1 SV=1 - [NDUA4_HUMAN]	4
O60884	DnaJ homolog subfamily A member 2 OS=Homo sapiens OX=9606 GN=DNAJA2 PE=1 SV=1 - [DNJA2_HUMAN]	4
P13639	Elongation factor 2 OS=Homo sapiens OX=9606 GN=EEF2 PE=1 SV=4 - [EF2_HUMAN]	4
P18085	ADP-ribosylation factor 4 OS=Homo sapiens OX=9606 GN=ARF4 PE=1 SV=3 - [ARF4_HUMAN]	4
P35268	60S ribosomal protein L22 OS=Homo sapiens OX=9606 GN=RPL22 PE=1 SV=2 - [RL22_HUMAN]	4
P50991	T-complex protein 1 subunit delta OS=Homo sapiens OX=9606 GN=CCT4 PE=1 SV=4 - [TCPD_HUMAN]	4
P53007	Tricarboxylate transport protein, mitochondrial OS=Homo sapiens OX=9606 GN=SLC25A1 PE=1 SV=2 - [TXTP_HUMAN]	4
P62851	40S ribosomal protein S25 OS=Homo sapiens OX=9606 GN=RPS25 PE=1 SV=1 - [RS25_HUMAN]	4
P63173	60S ribosomal protein L38 OS=Homo sapiens OX=9606 GN=RPL38 PE=1 SV=2 - [RL38_HUMAN]	4
Q6IAA8	Ragulator complex protein LAMTOR1 OS=Homo sapiens OX=9606 GN=LAMTOR1 PE=1 SV=2 - [LTOR1_HUMAN]	4
Q71UM5	40S ribosomal protein S27-like OS=Homo sapiens OX=9606 GN=RPS27L PE=1 SV=3 - [RS27L_HUMAN]	4
Q92598	Heat shock protein 105 kDa OS=Homo sapiens OX=9606 GN=HSPH1 PE=1 SV=1 - [HS105_HUMAN]	4
Q96EY1	DnaJ homolog subfamily A member 3, mitochondrial OS=Homo sapiens OX=9606 GN=DNAJA3 PE=1 SV=2 - [DNJA3_HUMAN]	4
Q9H4P4	E3 ubiquitin-protein ligase NRDP1 OS=Homo sapiens OX=9606 GN=RNF41 PE=1 SV=2 - [RNF41_HUMAN]	4
Q9NZ01	Very-long-chain enoyl-CoA reductase OS=Homo sapiens OX=9606 GN=TECR PE=1 SV=1 - [TECR_HUMAN]	4
Q9Y285	Phenylalanine--tRNA ligase alpha subunit OS=Homo sapiens OX=9606 GN=FARSA PE=1 SV=3 - [SYFA_HUMAN]	4
A0A2R8Y6L3	RPS10-NUDT3 readthrough (Fragment) OS=Homo sapiens OX=9606 GN=RPS10-NUDT3 PE=4 SV=1 - [A0A2R8Y6L3_HUMAN]	3
B4DUR8	T-complex protein 1 subunit gamma OS=Homo sapiens OX=9606 GN=CCT3 PE=1 SV=1 - [B4DUR8_HUMAN]	3
F5H6Q2	Polyubiquitin-C (Fragment) OS=Homo sapiens OX=9606 GN=UBC PE=1 SV=8 - [F5H6Q2_HUMAN]	3
P16615	Sarcoplasmic/endoplasmic reticulum calcium ATPase 2 OS=Homo sapiens OX=9606 GN=ATP2A2 PE=1 SV=1 - [AT2A2_HUMAN]	3
P25705	ATP synthase subunit alpha, mitochondrial OS=Homo sapiens OX=9606 GN=ATP5F1A PE=1 SV=1 - [ATPA_HUMAN]	3
P51570	Galactokinase OS=Homo sapiens OX=9606 GN=GALK1 PE=1 SV=1 - [GALK1_HUMAN]	3
P51571	Translocon-associated protein subunit delta OS=Homo sapiens OX=9606 GN=SSR4 PE=1 SV=1 - [SSRD_HUMAN]	3
P53999	Activated RNA polymerase II transcriptional coactivator p15 OS=Homo sapiens OX=9606 GN=SUB1 PE=1 SV=3 - [TCP4_HUMAN]	3
P63244	Receptor of activated protein C kinase 1 OS=Homo sapiens OX=9606 GN=RACK1 PE=1 SV=3 - [RACK1_HUMAN]	3
Q5VVC8	60S ribosomal protein L11 OS=Homo sapiens OX=9606 GN=RPL11 PE=1 SV=2 - [Q5VVC8_HUMAN]	3
Q969X5	Endoplasmic reticulum-Golgi intermediate compartment protein 1 OS=Homo sapiens OX=9606 GN=ERGIC1 PE=1 SV=1 - [ERGI1_HUMAN]	3
Q9UHA4	Ragulator complex protein LAMTOR3 OS=Homo sapiens OX=9606 GN=LAMTOR3 PE=1 SV=1 - [LTOR3_HUMAN]	3
Q9Y2Q5	Ragulator complex protein LAMTOR2 OS=Homo sapiens OX=9606 GN=LAMTOR2 PE=1 SV=1 - [LTOR2_HUMAN]	3
B1ALA9	Ribose-phosphate pyrophosphokinase 1 OS=Homo sapiens OX=9606 GN=PRPS1 PE=1 SV=2 - [B1ALA9_HUMAN]	2
F5GZS6	4F2 cell-surface antigen heavy chain OS=Homo sapiens OX=9606 GN=SLC3A2 PE=1 SV=1 - [F5GZS6_HUMAN]	2
G5E972	Lamina-associated polypeptide 2, isoforms beta/gamma OS=Homo sapiens OX=9606 GN=TMPO PE=1 SV=1 - [G5E972_HUMAN]	2
H0YEN5	40S ribosomal protein S2 (Fragment) OS=Homo sapiens OX=9606 GN=RPS2 PE=1 SV=1 - [H0YEN5_HUMAN]	2
I3L3P7	40S ribosomal protein S15a OS=Homo sapiens OX=9606 GN=RPS15A PE=1 SV=1 - [I3L3P7_HUMAN]	2
J3QL56	Protein SCO1 homolog, mitochondrial OS=Homo sapiens OX=9606 GN=SCO1 PE=1 SV=1 - [J3QL56_HUMAN]	2
M0QZC5	40S ribosomal protein S11 OS=Homo sapiens OX=9606 GN=RPS11 PE=1 SV=1 - [M0QZC5_HUMAN]	2
O14735	CDP-diacylglycerol--inositol 3-phosphatidyltransferase OS=Homo sapiens OX=9606 GN=CDIPT PE=1 SV=1 - [CDIPT_HUMAN]	2
P05023	Sodium/potassium-transporting ATPase subunit alpha-1 OS=Homo sapiens OX=9606 GN=ATP1A1 PE=1 SV=1 - [AT1A1_HUMAN]	2
P11586	C-1-tetrahydrofolate synthase, cytoplasmic OS=Homo sapiens OX=9606 GN=MTHFD1 PE=1 SV=3 - [C1TC_HUMAN]	2
P17812	CTP synthase 1 OS=Homo sapiens OX=9606 GN=CTPS1 PE=1 SV=2 - [PYRG1_HUMAN]	2
P19474	E3 ubiquitin-protein ligase TRIM21 OS=Homo sapiens OX=9606 GN=TRIM21 PE=1 SV=1 - [RO52_HUMAN]	2
P22061	Protein-L-isoaspartate(D-aspartate) O-methyltransferase OS=Homo sapiens OX=9606 GN=PCMT1 PE=1 SV=4 - [PIMT_HUMAN]	2
P35613	Basigin OS=Homo sapiens OX=9606 GN=BSG PE=1 SV=2 - [BASI_HUMAN]	2
P36542	ATP synthase subunit gamma, mitochondrial OS=Homo sapiens OX=9606 GN=ATP5F1C PE=1 SV=1 - [ATPG_HUMAN]	2
P40938	Replication factor C subunit 3 OS=Homo sapiens OX=9606 GN=RFC3 PE=1 SV=2 - [RFC3_HUMAN]	2
P60468	Protein transport protein Sec61 subunit beta OS=Homo sapiens OX=9606 GN=SEC61B PE=1 SV=2 - [SC61B_HUMAN]	2
P62318	Small nuclear ribonucleoprotein Sm D3 OS=Homo sapiens OX=9606 GN=SNRPD3 PE=1 SV=1 - [SMD3_HUMAN]	2
Q6P4A7	Sideroflexin-4 OS=Homo sapiens OX=9606 GN=SFXN4 PE=1 SV=1 - [SFXN4_HUMAN]	2
Q96DA6	Mitochondrial import inner membrane translocase subunit TIM14 OS=Homo sapiens OX=9606 GN=DNAJC19 PE=1 SV=3 - [TIM14_HUMAN]	2
Q96PK6	RNA-binding protein 14 OS=Homo sapiens OX=9606 GN=RBM14 PE=1 SV=2 - [RBM14_HUMAN]	2
Q9NXS2	Glutaminyl-peptide cyclotransferase-like protein OS=Homo sapiens OX=9606 GN=QPCTL PE=1 SV=2 - [QPCTL_HUMAN]	2
Q9UG63	ATP-binding cassette sub-family F member 2 OS=Homo sapiens OX=9606 GN=ABCF2 PE=1 SV=2 - [ABCF2_HUMAN]	2
Q9Y4W6	AFG3-like protein 2 OS=Homo sapiens OX=9606 GN=AFG3L2 PE=1 SV=2 - [AFG32_HUMAN]	2
Q9Y5M8	Signal recognition particle receptor subunit beta OS=Homo sapiens OX=9606 GN=SRPRB PE=1 SV=3 - [SRPRB_HUMAN]	2
A0A087WT92	Ragulator complex protein LAMTOR4 OS=Homo sapiens OX=9606 GN=LAMTOR4 PE=1 SV=1 - [A0A087WT92_HUMAN]	1
A0A087WTZ5	UBX domain-containing protein 1 OS=Homo sapiens OX=9606 GN=UBXN1 PE=1 SV=1 - [A0A087WTZ5_HUMAN]	1
A0A087X0Q4	Immunoglobulin kappa variable 2-40 OS=Homo sapiens OX=9606 GN=IGKV2-40 PE=1 SV=1 - [A0A087X0Q4_HUMAN]	1
A0A087X1A0	Probable palmitoyltransferase ZDHHC11B OS=Homo sapiens OX=9606 GN=ZDHHC11B PE=4 SV=1 - [A0A087X1A0_HUMAN]	1
A0A0A0MRQ5	Peroxiredoxin-1 OS=Homo sapiens OX=9606 GN=PRDX1 PE=1 SV=1 - [A0A0A0MRQ5_HUMAN]	1
A0A0C4DGP9	Zinc finger protein 568 (Fragment) OS=Homo sapiens OX=9606 GN=ZNF568 PE=1 SV=1 - [A0A0C4DGP9_HUMAN]	1
A0A0U1RQL1	Succinate--CoA ligase [ADP-forming] subunit beta, mitochondrial (Fragment) OS=Homo sapiens OX=9606 GN=SUCLA2 PE=1 SV=1 - [A0A0U1RQL1_HUMAN]	1
A0A1B0GV93	Very-long-chain 3-oxoacyl-CoA reductase OS=Homo sapiens OX=9606 GN=HSD17B12 PE=1 SV=1 - [A0A1B0GV93_HUMAN]	1
A0A1W2PRZ7	Heterogeneous nuclear ribonucleoprotein U (Fragment) OS=Homo sapiens OX=9606 GN=HNRNPU PE=1 SV=1 - [A0A1W2PRZ7_HUMAN]	1
A0A2R8Y6G6	Alpha-enolase OS=Homo sapiens OX=9606 GN=ENO1 PE=1 SV=1 - [A0A2R8Y6G6_HUMAN]	1
B9A062	Bifunctional methylenetetrahydrofolate dehydrogenase/cyclohydrolase, mitochondrial OS=Homo sapiens OX=9606 GN=MTHFD2 PE=1 SV=1 - [B9A062_HUMAN]	1
C9JA28	Translocon-associated protein subunit gamma OS=Homo sapiens OX=9606 GN=SSR3 PE=1 SV=1 - [C9JA28_HUMAN]	1
C9JAW5	Uncharacterized protein OS=Homo sapiens OX=9606 PE=4 SV=1 - [C9JAW5_HUMAN]	1
C9JB42	DnaJ homolog subfamily B member 6 (Fragment) OS=Homo sapiens OX=9606 GN=DNAJB6 PE=1 SV=1 - [C9JB42_HUMAN]	1
C9JYQ9	60S ribosomal protein L22-like 1 OS=Homo sapiens OX=9606 GN=RPL22L1 PE=1 SV=1 - [C9JYQ9_HUMAN]	1
C9K028	Nucleoside diphosphate kinase A (Fragment) OS=Homo sapiens OX=9606 GN=NME1 PE=1 SV=1 - [C9K028_HUMAN]	1
C9K0Q9	Apoptosis facilitator Bcl-2-like protein 14 (Fragment) OS=Homo sapiens OX=9606 GN=BCL2L14 PE=1 SV=1 - [C9K0Q9_HUMAN]	1
C9K0U8	Single-stranded DNA-binding protein, mitochondrial (Fragment) OS=Homo sapiens OX=9606 GN=SSBP1 PE=1 SV=1 - [C9K0U8_HUMAN]	1
D6RAA6	Transmembrane protein 33 (Fragment) OS=Homo sapiens OX=9606 GN=TMEM33 PE=1 SV=1 - [D6RAA6_HUMAN]	1
E9PNM1	Squalene synthase OS=Homo sapiens OX=9606 GN=FDFT1 PE=1 SV=1 - [E9PNM1_HUMAN]	1
E9PRR7	Protein FRG1 (Fragment) OS=Homo sapiens OX=9606 GN=FRG1 PE=1 SV=1 - [E9PRR7_HUMAN]	1
F5GY37	Prohibitin-2 OS=Homo sapiens OX=9606 GN=PHB2 PE=1 SV=1 - [F5GY37_HUMAN]	1
F5H5G7	L-lactate dehydrogenase OS=Homo sapiens OX=9606 GN=LDHC PE=1 SV=1 - [F5H5G7_HUMAN]	1
F6SS63	TAK1-binding protein 3, isoform CRA_c OS=Homo sapiens OX=9606 GN=TAB3 PE=1 SV=2 - [F6SS63_HUMAN]	1
F8VP99	ADP-ribosylation factor-like protein 1 (Fragment) OS=Homo sapiens OX=9606 GN=ARL1 PE=1 SV=1 - [F8VP99_HUMAN]	1
F8WBL2	Bystin OS=Homo sapiens OX=9606 GN=BYSL PE=1 SV=1 - [F8WBL2_HUMAN]	1
H0Y9F3	DNA transposase THAP9 (Fragment) OS=Homo sapiens OX=9606 GN=THAP9 PE=1 SV=1 - [H0Y9F3_HUMAN]	1
H0YCK3	Double-stranded RNA-specific adenosine deaminase (Fragment) OS=Homo sapiens OX=9606 GN=ADAR PE=1 SV=1 - [H0YCK3_HUMAN]	1
H0YKJ3	MAP/microtubule affinity-regulating kinase 3 (Fragment) OS=Homo sapiens OX=9606 GN=MARK3 PE=1 SV=1 - [H0YKJ3_HUMAN]	1
H0YLH3	Geranylgeranyl transferase type-2 subunit alpha OS=Homo sapiens OX=9606 GN=RABGGTA PE=1 SV=1 - [H0YLH3_HUMAN]	1
H0YN73	40S ribosomal protein S17 (Fragment) OS=Homo sapiens OX=9606 GN=RPS17 PE=1 SV=1 - [H0YN73_HUMAN]	1
H3BMZ1	Very-long-chain (3R)-3-hydroxyacyl-CoA dehydratase (Fragment) OS=Homo sapiens OX=9606 GN=HACD3 PE=1 SV=1 - [H3BMZ1_HUMAN]	1
H3BPR2	Nucleoside diphosphate kinase OS=Homo sapiens OX=9606 GN=NME3 PE=1 SV=1 - [H3BPR2_HUMAN]	1
H7C123	60S ribosomal protein L10 (Fragment) OS=Homo sapiens OX=9606 GN=RPL10 PE=1 SV=1 - [H7C123_HUMAN]	1
H7C367	Non-POU domain-containing octamer-binding protein (Fragment) OS=Homo sapiens OX=9606 GN=NONO PE=1 SV=8 - [H7C367_HUMAN]	1
H7C4S5	Serine/threonine-protein kinase B-raf (Fragment) OS=Homo sapiens OX=9606 GN=BRAF PE=1 SV=2 - [H7C4S5_HUMAN]	1
I3L2Z5	Myc-associated zinc finger protein (Fragment) OS=Homo sapiens OX=9606 GN=MAZ PE=1 SV=1 - [I3L2Z5_HUMAN]	1
J3KRY3	Small nuclear ribonucleoprotein-associated protein N (Fragment) OS=Homo sapiens OX=9606 GN=SNRPN PE=4 SV=1 - [J3KRY3_HUMAN]	1
M0QY96	Heterogeneous nuclear ribonucleoprotein M (Fragment) OS=Homo sapiens OX=9606 GN=HNRNPM PE=1 SV=1 - [M0QY96_HUMAN]	1
O43819	Protein SCO2 homolog, mitochondrial OS=Homo sapiens OX=9606 GN=SCO2 PE=1 SV=3 - [SCO2_HUMAN]	1
O75363	Breast carcinoma-amplified sequence 1 OS=Homo sapiens OX=9606 GN=BCAS1 PE=1 SV=2 - [BCAS1_HUMAN]	1
P16403	Histone H1.2 OS=Homo sapiens OX=9606 GN=HIST1H1C PE=1 SV=2 - [H12_HUMAN]	1
P28288	ATP-binding cassette sub-family D member 3 OS=Homo sapiens OX=9606 GN=ABCD3 PE=1 SV=1 - [ABCD3_HUMAN]	1
P33993	DNA replication licensing factor MCM7 OS=Homo sapiens OX=9606 GN=MCM7 PE=1 SV=4 - [MCM7_HUMAN]	1
P53985	Monocarboxylate transporter 1 OS=Homo sapiens OX=9606 GN=SLC16A1 PE=1 SV=3 - [MOT1_HUMAN]	1
P61619	Protein transport protein Sec61 subunit alpha isoform 1 OS=Homo sapiens OX=9606 GN=SEC61A1 PE=1 SV=2 - [S61A1_HUMAN]	1
P62805	Histone H4 OS=Homo sapiens OX=9606 GN=HIST1H4A PE=1 SV=2 - [H4_HUMAN]	1
Q13724	Mannosyl-oligosaccharide glucosidase OS=Homo sapiens OX=9606 GN=MOGS PE=1 SV=5 - [MOGS_HUMAN]	1
Q5TBH6	Dihydroxyacetone phosphate acyltransferase (Fragment) OS=Homo sapiens OX=9606 GN=GNPAT PE=1 SV=1 - [Q5TBH6_HUMAN]	1
Q8IWS0	PHD finger protein 6 OS=Homo sapiens OX=9606 GN=PHF6 PE=1 SV=1 - [PHF6_HUMAN]	1
Q8IYK2	Coiled-coil domain-containing protein 105 OS=Homo sapiens OX=9606 GN=CCDC105 PE=2 SV=3 - [CC105_HUMAN]	1
Q8WZ42	Titin OS=Homo sapiens OX=9606 GN=TTN PE=1 SV=4 - [TITIN_HUMAN]	1
Q96IX5	Up-regulated during skeletal muscle growth protein 5 OS=Homo sapiens OX=9606 GN=ATP5MD PE=1 SV=1 - [USMG5_HUMAN]	1
Q9BW72	HIG1 domain family member 2A, mitochondrial OS=Homo sapiens OX=9606 GN=HIGD2A PE=1 SV=1 - [HIG2A_HUMAN]	1
Q9HBL7	Plasminogen receptor (KT) OS=Homo sapiens OX=9606 GN=PLGRKT PE=1 SV=1 - [PLRKT_HUMAN]	1
Q9NZ45	CDGSH iron-sulfur domain-containing protein 1 OS=Homo sapiens OX=9606 GN=CISD1 PE=1 SV=1 - [CISD1_HUMAN]	1
Q9P2M7	Cingulin OS=Homo sapiens OX=9606 GN=CGN PE=1 SV=2 - [CING_HUMAN]	1
Q9UBS4	DnaJ homolog subfamily B member 11 OS=Homo sapiens OX=9606 GN=DNAJB11 PE=1 SV=1 - [DJB11_HUMAN]	1
Q9UIA9	Exportin-7 OS=Homo sapiens OX=9606 GN=XPO7 PE=1 SV=3 - [XPO7_HUMAN]	1
Q9Y2W1	Thyroid hormone receptor-associated protein 3 OS=Homo sapiens OX=9606 GN=THRAP3 PE=1 SV=2 - [TR150_HUMAN]	1
Q9Y6R9	Coiled-coil domain-containing protein 61 OS=Homo sapiens OX=9606 GN=CCDC61 PE=1 SV=3 - [CCD61_HUMAN]	1
R4GMU8	Ragulator complex protein LAMTOR5 OS=Homo sapiens OX=9606 GN=LAMTOR5 PE=1 SV=1 - [R4GMU8_HUMAN]	1
X6RAC9	Eukaryotic translation initiation factor 1A, X-chromosomal OS=Homo sapiens OX=9606 GN=EIF1AX PE=1 SV=1 - [X6RAC9_HUMAN]	1
