# Supplementary material for: Intracellular galectin-3 is a lipopolysaccharide sensor that promotes glycolysis through mTORC1 activation
Source: Nat Commun. 2022 Dec 8;13:7578. doi: 10.1038/s41467-022-35334-x (PMC9732310; doi:10.1038/s41467-022-35334-x)
Supplement: Supplementary file 6 — Source Data [file 41467_2022_35334_MOESM6_ESM.xlsx]

## Sheet: Fig. 5d Upper
Experiment: cx2021-11-29-2 Selected Filter: SYBR Green I / HRM Dye (465-510)
Include	Color	Pos	Name	Cp	Concentration	Standard	Status
TRUE	255	A1	Sample 1	25.77		0			actin			平均值				glut1			平均值
TRUE	255	A2	Sample 2	25.72		0		con	25.77	25.72	25.88	25.79	1		con	31.04	30.45	30.77	30.7533	1
TRUE	255	A3	Sample 3	25.88		0		torin1-1	25.72	25.75	25.96	25.81	0.986233		torin1-1	32.69	31.7	32.1	32.1633	0.376312	0.381565
TRUE	255	A4	Sample 4	31.04		0		torin1-2	25.57	26.04	25.88	25.83	0.972655		torin1-2	28.47	32.35	32.81	31.21	0.728668	0.749154
TRUE	255	A5	Sample 5	30.45		0		torin1-3	26.07	25.82	26.17	26.02	0.852635		torin1-3	32.87	33.06	32.7	32.8767	0.229516	0.269184
TRUE	255	A6	Sample 6	30.77		0
TRUE	255	A7	Sample 7	25.9		0			hk2							gpi
TRUE	255	A8	Sample 8	25.69		0		con	25.9	25.69	25.87	25.82	1		con	21.29	21.23	21.61	21.3767	1
TRUE	255	A9	Sample 9	25.87		0		torin1-1	26.96	26.86	26.92	26.9133	0.468677	0.47522	torin1-1	21.65	21.67	21.52	21.6133	0.848704	0.860551
TRUE	255	A10	Sample 10	21.29		0		torin1-2	26.75	27.13	26.99	26.9567	0.454809	0.467596	torin1-2	21.63	21.53	21.56	21.5733	0.872564	0.897095
TRUE	255	A11	Sample 11	21.23		0		torin1-3	26.77	26.96	26.95	26.8933	0.47522	0.557354	torin1-3	21.63	21.53	21.64	21.6	0.856584	1.00463
TRUE	255	A12	Sample 12	21.61		0
TRUE	255	B1	Sample 13	25.72		0			pfkm							pkm2
TRUE	255	B2	Sample 14	25.75		0		con	24.86	24.72	24.8	24.7933	1		con	19.86	19.87	19.79	19.84	1
TRUE	255	B3	Sample 15	25.96		0		torin1-1	24.9	24.83	24.87	24.8667	0.950439	0.963707	torin1-1	21.19	21.52	21.69	21.4667	0.323836	0.328356
TRUE	255	B4	Sample 16	32.69		0		torin1-2	24.8	24.76	24.98	24.8467	0.963707	0.990801	torin1-2	21.67	21.35	21.6	21.54	0.307786	0.316439
TRUE	255	B5	Sample 17	31.7		0		torin1-3	24.74	24.91	24.92	24.8567	0.95705	1.12246	torin1-3	21.59	21.68	21.43	21.5667	0.302149	0.354371
TRUE	255	B6	Sample 18	32.1		0
TRUE	255	B7	Sample 19	26.96		0			ldha
TRUE	255	B8	Sample 20	26.86		0		con	19.83	20.08	20.03	19.98	1
TRUE	255	B9	Sample 21	26.92		0		torin1-1	20.22	19.99	20.13	20.1133	0.911722	0.92445
TRUE	255	B10	Sample 22	21.65		0		torin1-2	20.16	20.23	20.15	20.18	0.870551	0.895025
TRUE	255	B11	Sample 23	21.67		0		torin1-3	20.21	20.24	20.12	20.19	0.864537	1.01396
TRUE	255	B12	Sample 24	21.52		0
TRUE	255	C1	Sample 25	25.57		0
TRUE	255	C2	Sample 26	26.04		0
TRUE	255	C3	Sample 27	25.88		0			Control			Torin1
TRUE	255	C4	Sample 28	28.47		0		GLUT1	1	1	1	0.381565		0.269184
TRUE	255	C5	Sample 29	32.35		0		HK2	1	1	1	0.47522	0.467596	0.557354
TRUE	255	C6	Sample 30	32.81		0		GPI	1	1	1	0.860551	0.897095	1.00463
TRUE	255	C7	Sample 31	26.75		0		PFKM	1	1	1	0.963707	0.990801	1.12246
TRUE	255	C8	Sample 32	27.13		0		PKM2	1	1	1	0.328356	0.316439	0.354371
TRUE	255	C9	Sample 33	26.99		0		LDHA	1	1	1	0.92445	0.895025	1.01396
TRUE	255	C10	Sample 34	21.63		0
TRUE	255	C11	Sample 35	21.53		0
TRUE	255	C12	Sample 36	21.56		0
TRUE	255	D1	Sample 37	26.07		0
TRUE	255	D2	Sample 38	25.82		0			Discovery?	P value	Mean of Control	Mean of Torin1	Difference	SE of difference	t ratio	df	q value
TRUE	255	D3	Sample 39	26.17		0		GLUT1	Yes	0.00052	1	0.3254	0.6746	0.04188	16.11	3	0.000526
TRUE	255	D4	Sample 40	32.87		0		HK2	Yes	6.4e-05	1	0.5001	0.4999	0.02873	17.4	4	9.7e-05
TRUE	255	D5	Sample 41	33.06		0		GPI	No	0.140824	1	0.9208	0.07924	0.04324	1.832	4	0.106674
TRUE	255	D6	Sample 42	32.7		0		PFKM	No	0.628431	1	1.026	-0.02566	0.04903	0.5233	4	0.317357
TRUE	255	D7	Sample 43	26.77		0		PKM2	Yes	<0.000001	1	0.3331	0.6669	0.0112	59.55	4	1e-06
TRUE	255	D8	Sample 44	26.96		0		LDHA	No	0.195508	1	0.9445	0.05552	0.03576	1.552	4	0.118478
TRUE	255	D9	Sample 45	26.95		0
TRUE	255	D10	Sample 46	21.63		0
TRUE	255	D11	Sample 47	21.53		0
TRUE	255	D12	Sample 48	21.64		0
TRUE	255	E1	Sample 49	24.86		0
TRUE	255	E2	Sample 50	24.72		0
TRUE	255	E3	Sample 51	24.8		0
TRUE	255	E4	Sample 52	19.86		0
TRUE	255	E5	Sample 53	19.87		0
TRUE	255	E6	Sample 54	19.79		0
TRUE	255	E7	Sample 55	19.83		0
TRUE	255	E8	Sample 56	20.08		0
TRUE	255	E9	Sample 57	20.03		0
TRUE	65280	E10	Sample 58			0
TRUE	65280	E11	Sample 59			0
TRUE	65280	E12	Sample 60			0
TRUE	255	F1	Sample 61	24.9		0
TRUE	255	F2	Sample 62	24.83		0
TRUE	255	F3	Sample 63	24.87		0
TRUE	255	F4	Sample 64	21.19		0
TRUE	255	F5	Sample 65	21.52		0
TRUE	255	F6	Sample 66	21.69		0
TRUE	255	F7	Sample 67	20.22		0
TRUE	255	F8	Sample 68	19.99		0
TRUE	255	F9	Sample 69	20.13		0
TRUE	65280	F10	Sample 70			0
TRUE	65280	F11	Sample 71			0
TRUE	65280	F12	Sample 72			0
TRUE	255	G1	Sample 73	24.8		0
TRUE	255	G2	Sample 74	24.76		0
TRUE	255	G3	Sample 75	24.98		0
TRUE	255	G4	Sample 76	21.67		0
TRUE	255	G5	Sample 77	21.35		0
TRUE	255	G6	Sample 78	21.6		0
TRUE	255	G7	Sample 79	20.16		0
TRUE	255	G8	Sample 80	20.23		0
TRUE	255	G9	Sample 81	20.15		0
TRUE	65280	G10	Sample 82			0
TRUE	65280	G11	Sample 83			0
TRUE	65280	G12	Sample 84			0
TRUE	255	H1	Sample 85	24.74		0
TRUE	255	H2	Sample 86	24.91		0
TRUE	255	H3	Sample 87	24.92		0
TRUE	255	H4	Sample 88	21.59		0
TRUE	255	H5	Sample 89	21.68		0
TRUE	255	H6	Sample 90	21.43		0
TRUE	255	H7	Sample 91	20.21		0
TRUE	255	H8	Sample 92	20.24		0
TRUE	255	H9	Sample 93	20.12		0
TRUE	65280	H10	Sample 94			0
TRUE	65280	H11	Sample 95			0
TRUE	65280	H12	Sample 96			0

## Sheet: Fig. 5d Lower
Experiment: cx2021-11-29-1 Selected Filter: SYBR Green I / HRM Dye (465-510)
Include	Color	Pos	Name	Cp	Concentration	Standard	Status
TRUE	255	A1	Sample 1	25.94		0
TRUE	255	A2	Sample 2	25.95		0				Glut1			平均值				HK2			平均值
TRUE	255	A3	Sample 3	26.31		0			shcon	25.94	25.95	26.31	26.0667	1		shcon	33.04	33.17	35	33.7367	1
TRUE	255	A4	Sample 4	33.04		0			shl3-1	26.49	26.96	26.51	26.6533	0.66588	0.622725	shl3-1	33.2	35	35	34.4	0.631418	0.590496
TRUE	255	A5	Sample 5	33.17		0			shl3-2	25.98	26.68	26.85	26.5033	0.73884	0.692555	shl3-2	35	32.23	35	34.0767	0.790041	0.740549
TRUE	255	A6	Sample 6	35		0			shl3-3	26.64	26.33	26.76	26.5767	0.702222	0.675175	shl3-3	35	35	35	35	0.41658	0.400535
TRUE	255	A7	Sample 7	31.78		0
TRUE	255	A8	Sample 8	31.71		0											actin
TRUE	255	A9	Sample 9	31.49		0										shcon	25.88	25.79	25.86	25.8433	1
TRUE	255	A10	Sample 10	25.88		0										shl3-1	25.63	25.8	25.81	25.7467	1.0693
TRUE	255	A11	Sample 11	25.79		0										shl3-2	25.7	25.66	25.89	25.75	1.06683
TRUE	255	A12	Sample 12	25.86		0										shl3-3	25.81	25.78	25.77	25.7867	1.04006
TRUE	255	B1	Sample 13	26.49		0
TRUE	255	B2	Sample 14	26.96		0				gpi							pfkm
TRUE	255	B3	Sample 15	26.51		0			shcon	22.06	22.18	22.01	22.0833	1		shcon	25.64	25.52	25.53	25.5633	1
TRUE	255	B4	Sample 16	33.2		0			shl3-1	22.12	22.2	22.07	22.13	0.968171	0.905425	shl3-1	25.62	25.58	25.62	25.6067	0.97041	0.907519
TRUE	255	B5	Sample 17	35		0			shl3-2	21.98	22.29	21.94	22.07	1.00928	0.946058	shl3-2	25.46	25.32	25.52	25.4333	1.09429	1.02574
TRUE	255	B6	Sample 18	35		0			shl3-3	22.28	22.12	21.99	22.13	0.968171	0.93088	shl3-3	25.54	25.51	25.6	25.55	1.00928	0.97041
TRUE	255	B7	Sample 19	27.57		0
TRUE	255	B8	Sample 20	31.7		0				PKM2							ldha
TRUE	255	B9	Sample 21	32.07		0			shcon	20.42	20.24	20.27	20.31	1		shcon	20.49	20.42	20.45	20.4533	1
TRUE	255	B10	Sample 22	25.63		0			shl3-1	23.18	23.1	23.02	23.1	0.144586	0.135216	shl3-1	20.56	19.98	20.25	20.2633	1.14076	1.06683
TRUE	255	B11	Sample 23	25.8		0			shl3-2	23.09	23.23	22.98	23.1	0.144586	0.135528	shl3-2	20.47	20.61	20.11	20.3967	1.04006	0.974905
TRUE	255	B12	Sample 24	25.81		0			shl3-3	23.14	23.04	22.98	23.0533	0.149339	0.143587	shl3-3	19.94	19.9	19.85	19.8967	1.47087	1.41421
TRUE	255	C1	Sample 25	25.98		0
TRUE	255	C2	Sample 26	26.68		0
TRUE	255	C3	Sample 27	26.85		0
TRUE	255	C4	Sample 28	35		0
TRUE	255	C5	Sample 29	32.23		0
TRUE	255	C6	Sample 30	35		0				siCon			siGal3
TRUE	255	C7	Sample 31	31.9		0			GLUT1	1	1	1	0.622725	0.692555	0.675175
TRUE	255	C8	Sample 32	31.38		0			HK2	1	1	1	0.590496		0.400535
TRUE	255	C9	Sample 33	32.04		0			GPI	1	1	1	0.905425	0.946058	0.93088
TRUE	255	C10	Sample 34	25.7		0			PFKM	1	1	1	0.907519	1.02574	0.97041
TRUE	255	C11	Sample 35	25.66		0			PKM2	1	1	1	0.135216	0.135528	0.143587
TRUE	255	C12	Sample 36	25.89		0			LDHA	1	1	1	1.06683	0.974905	1.41421
TRUE	255	D1	Sample 37	26.64		0
TRUE	255	D2	Sample 38	26.33		0
TRUE	255	D3	Sample 39	26.76		0				Discovery?	P value	Mean of siCon	Mean of siGal3	Difference	SE of difference	t ratio	df	q value
TRUE	255	D4	Sample 40	35		0			GLUT1	Yes	8.8e-05	1	0.6635	0.3365	0.02099	16.03	4	8.9e-05
TRUE	255	D5	Sample 41	35		0			HK2	Yes	0.005688	1	0.4955	0.5045	0.07079	7.126	3	0.002872
TRUE	255	D6	Sample 42	35		0			GPI	Yes	0.003611	1	0.9275	0.07255	0.01185	6.12	4	0.002431
TRUE	255	D7	Sample 43	31.55		0			PFKM	No	0.400334	1	0.9679	0.03211	0.03415	0.9402	4	0.134779
TRUE	255	D8	Sample 44	32.06		0			PKM2	Yes	<0.000001	1	0.1381	0.8619	0.00274	314.6	4	<0.000001
TRUE	255	D9	Sample 45	31.71		0			LDHA	No	0.319355	1	1.152	-0.152	0.1338	1.136	4	0.129019
TRUE	255	D10	Sample 46	25.81		0
TRUE	255	D11	Sample 47	25.78		0
TRUE	255	D12	Sample 48	25.77		0
TRUE	255	E1	Sample 49	22.06		0
TRUE	255	E2	Sample 50	22.18		0
TRUE	255	E3	Sample 51	22.01		0
TRUE	255	E4	Sample 52	25.64		0
TRUE	255	E5	Sample 53	25.52		0
TRUE	255	E6	Sample 54	25.53		0
TRUE	255	E7	Sample 55	20.42		0
TRUE	255	E8	Sample 56	20.24		0
TRUE	255	E9	Sample 57	20.27		0
TRUE	255	E10	Sample 58	20.49		0
TRUE	255	E11	Sample 59	20.42		0
TRUE	255	E12	Sample 60	20.45		0
TRUE	255	F1	Sample 61	22.12		0
TRUE	255	F2	Sample 62	22.2		0
TRUE	255	F3	Sample 63	22.07		0
TRUE	255	F4	Sample 64	25.62		0
TRUE	255	F5	Sample 65	25.58		0
TRUE	255	F6	Sample 66	25.62		0
TRUE	255	F7	Sample 67	23.18		0
TRUE	255	F8	Sample 68	23.1		0
TRUE	255	F9	Sample 69	23.02		0
TRUE	255	F10	Sample 70	20.56		0
TRUE	255	F11	Sample 71	19.98		0
TRUE	255	F12	Sample 72	20.25		0
TRUE	255	G1	Sample 73	21.98		0
TRUE	255	G2	Sample 74	22.29		0
TRUE	255	G3	Sample 75	21.94		0
TRUE	255	G4	Sample 76	25.46		0
TRUE	255	G5	Sample 77	25.32		0
TRUE	255	G6	Sample 78	25.52		0
TRUE	255	G7	Sample 79	23.09		0
TRUE	255	G8	Sample 80	23.23		0
TRUE	255	G9	Sample 81	22.98		0
TRUE	255	G10	Sample 82	20.47		0
TRUE	255	G11	Sample 83	20.61		0
TRUE	255	G12	Sample 84	20.11		0
TRUE	255	H1	Sample 85	22.28		0
TRUE	255	H2	Sample 86	22.12		0
TRUE	255	H3	Sample 87	21.99		0
TRUE	255	H4	Sample 88	25.54		0
TRUE	255	H5	Sample 89	25.51		0
TRUE	255	H6	Sample 90	25.6		0
TRUE	255	H7	Sample 91	23.14		0
TRUE	255	H8	Sample 92	23.04		0
TRUE	255	H9	Sample 93	22.98		0
TRUE	255	H10	Sample 94	19.94		0
TRUE	255	H11	Sample 95	19.9		0
TRUE	255	H12	Sample 96	19.85		0

## Sheet: Figure 5g
Relative lactate production
shGal3	shGal3+FLAG-Gal3	shGal3+FLAG-Gal3+LPS	shGal3+FLAG-Gal3+LPS+GB1107	shGal3+FLAG-Gal3+LPS+Torin1
0.624	0.852	1.013	0.479	0.471
0.653	0.833	1.003	0.43	0.43
0.594	0.802	1.025	0.408	0.456
Table Analyzed	Data 1
Data sets analyzed	A-E
ANOVA summary
F	273.2
P value	<0.0001
P value summary	****
Significant diff. among means (P < 0.05)?	Yes
R squared	0.9909
Brown-Forsythe test
F (DFn, DFd)	0.4255 (4, 10)
P value	0.7871
P value summary	ns
Are SDs significantly different (P < 0.05)?	No
Bartlett's test
Bartlett's statistic (corrected)
P value
P value summary
Are SDs significantly different (P < 0.05)?
ANOVA table	SS	DF	MS	F (DFn, DFd)	P value
Treatment (between columns)	0.7388	4	0.1847	F (4, 10) = 273.2	P<0.0001
Residual (within columns)	0.00676	10	0.000676
Total	0.7455	14
Data summary
Number of treatments (columns)	5
Number of values (total)	15
Relative glucose uptake
shGal3	shGal3+FLAG-Gal3	shGal3+FLAG-Gal3+LPS	shGal3+FLAG-Gal3+LPS+GB1107	shGal3+FLAG-Gal3+LPS+Torin1
0.792	1.153	1.238	0.538	0.405
0.717	1.056	1.269	0.461	0.396
0.639	0.946	1.201	0.423	0.403
Table Analyzed	Data 1
Data sets analyzed	A-E
ANOVA summary
F	92.5
P value	<0.0001
P value summary	****
Significant diff. among means (P < 0.05)?	Yes
R squared	0.9737
Brown-Forsythe test
F (DFn, DFd)	1.299 (4, 10)
P value	0.3343
P value summary	ns
Are SDs significantly different (P < 0.05)?	No
Bartlett's test
Bartlett's statistic (corrected)
P value
P value summary
Are SDs significantly different (P < 0.05)?
ANOVA table	SS	DF	MS	F (DFn, DFd)	P value
Treatment (between columns)	1.568	4	0.3921	F (4, 10) = 92.50	P<0.0001
Residual (within columns)	0.04239	10	0.004239
Total	1.611	14
Data summary
Number of treatments (columns)	5
Number of values (total)	15

## Sheet: Fig. 6i
Relative lactate production
Control	LPS	LPS+siGal3	LPS+GB1107	LPS+Torin1
0.8	1.09	0.512	0.481	0.62
0.768	1.113	0.566	0.482	0.474
0.774	1.125	0.495	0.495	0.451
Table Analyzed	Data 2
Data sets analyzed	A-E
ANOVA summary
F	101.8
P value	<0.0001
P value summary	****
Significant diff. among means (P < 0.05)?	Yes
R squared	0.976
Brown-Forsythe test
F (DFn, DFd)	0.8819 (4, 10)
P value	0.5086
P value summary	ns
Are SDs significantly different (P < 0.05)?	No
Bartlett's test
Bartlett's statistic (corrected)
P value
P value summary
Are SDs significantly different (P < 0.05)?
ANOVA table	SS	DF	MS	F (DFn, DFd)	P value
Treatment (between columns)	0.8505	4	0.2126	F (4, 10) = 101.8	P<0.0001
Residual (within columns)	0.02088	10	0.002088
Total	0.8714	14
Data summary
Number of treatments (columns)	5
Number of values (total)	15
Relative glucose uptake
Control	LPS	LPS+siGal3	LPS+GB1107	LPS+Torin1
0.879	1.383	0.769	0.662	0.576
0.938	1.347	0.65	0.679	0.575
0.911	1.251	0.749	0.613	0.579
Table Analyzed	Data 2
Data sets analyzed	A-E
ANOVA summary
F	125.6
P value	<0.0001
P value summary	****
Significant diff. among means (P < 0.05)?	Yes
R squared	0.9805
Brown-Forsythe test
F (DFn, DFd)	0.7320 (4, 10)
P value	0.5905
P value summary	ns
Are SDs significantly different (P < 0.05)?	No
Bartlett's test
Bartlett's statistic (corrected)
P value
P value summary
Are SDs significantly different (P < 0.05)?
ANOVA table	SS	DF	MS	F (DFn, DFd)	P value
Treatment (between columns)	1.082	4	0.2705	F (4, 10) = 125.6	P<0.0001
Residual (within columns)	0.02153	10	0.002153
Total	1.103	14
Data summary
Number of treatments (columns)	5
Number of values (total)	15

## Sheet: Fig. 7a
days	Control			LPS			LPS+GB1107
1	0.335	0.294	0.32	0.337	0.304	0.258	0.284	0.318	0.28
2	0.522	0.526	0.529	0.704	0.678	0.688	0.374	0.329	0.374
3	0.941	0.914	0.99	1.296	1.294	1.328	0.581	0.547	0.53
4	1.69	1.675	1.691	2.083	2.03	2.1	0.982	0.818	0.956
Table Analyzed	Data 1
Two-way ANOVA	Ordinary
Alpha	0.05
Source of Variation	% of total variation	P value	P value summary	Significant?
Interaction	10.33	<0.0001	****	Yes
Row Factor	72.51	<0.0001	****	Yes
Column Factor	16.89	<0.0001	****	Yes
ANOVA table	SS	DF	MS	F (DFn, DFd)	P value
Interaction	1.17	6	0.1949	F (6, 24) = 155.9	P<0.0001
Row Factor	8.209	3	2.736	F (3, 24) = 2188	P<0.0001
Column Factor	1.912	2	0.956	F (2, 24) = 764.5	P<0.0001
Residual	0.03001	24	0.00125
days	shCon+FLAG-metap2			shGal3+FLAG-metap2			shGal3+FLAG-RagAGTP-RagCGDP
1	0.326	0.314	0.287	0.312	0.322	0.297	0.33	0.312	0.282
2	0.659	0.611	0.625	0.405	0.397	0.368	0.698	0.758	0.769
3	1.084	1.004	1.083	0.802	0.79	0.845	1.328	1.349	1.336
4	1.625	1.653	1.602	1.231	1.228	1.277	2.194	2.219	2.181
Table Analyzed	Data 3
Two-way ANOVA	Ordinary
Alpha	0.05
Source of Variation	% of total variation	P value	P value summary	Significant?
Interaction	6.18	<0.0001	****	Yes
Row Factor	83.14	<0.0001	****	Yes
Column Factor	10.54	<0.0001	****	Yes
ANOVA table	SS	DF	MS	F (DFn, DFd)	P value
Interaction	0.7349	6	0.1225	F (6, 24) = 174.4	P<0.0001
Row Factor	9.887	3	3.296	F (3, 24) = 4692	P<0.0001
Column Factor	1.253	2	0.6267	F (2, 24) = 892.1	P<0.0001
Residual	0.01686	24	0.0007024

## Sheet: Supplementary Fig. 1a
myc-Gal3
FLAG-metap2	0.034485	0.035071	0.051778
-	4.12786	3.91503	3.27033
HA-p14 and HA-p18	14.2737	14.3238	13.9815
FLAG-RagC
FLAG-metap2	0.129734	0.164849	0.137142
-	12.9735	12.9378	12.2666
HA-p14 and HA-p18	13.7347	13.6299	13.0937
	Discovery?	P value	Mean of -	Mean of +HA-p14 and HA-p18	Difference	SE of difference	t ratio	df	q value
myc-Gal3	Yes	3e-06	3.771	14.19	-10.42	0.279	37.35	4	3e-06
FLAG-RagC	No	0.066579	12.73	13.49	-0.7602	0.3037	2.503	4	0.033622
HA-p14
FLAG-metap2	0.319506	0.259971	0.306192
FLAG-RagA and FLAG-RagC	6.49469	5.78657	6.02215
FLAG-metap2+myc-Gal3	0.260263	0.270263	0.345021
FLAG-RagA and FLAG-RagC+myc-Gal3	20.6365	18.6893	20.0127
HA-p18
FLAG-metap2	0.121899	0.078899	0.141021
FLAG-RagA and FLAG-RagC	5.2042	5.83681	6.51722
FLAG-metap2+myc-Gal3	0.119607	0.074607	0.172021
FLAG-RagA and FLAG-RagC+myc-Gal3	18.7774	18.0215	20.2482
	Discovery?	P value	Mean of FLAG-RagA and FLAG-RagC	Mean of Column D	Difference	SE of difference	t ratio	df	q value
HA-p14	Yes	2.4e-05	6.101	19.78	-13.68	0.6107	22.4	4	4.8e-05
HA-p18	Yes	6.4e-05	5.853	19.02	-13.16	0.7557	17.42	4	6.4e-05

## Sheet: Supplementary Fig. 1b
p-S6K1					S6K1
siCon	13086.9	12940.9	11045.8		siCon	10443.7	10786.3	10650.4
sigal3	4026.89	3949.89	3926.79		sigal3	11423.8	11516.4	11097.9
siCon and -LPS	45.778	26.95	70.192		siCon and -LPS	11615.3	11490.5	10782.7
siCon and +LPS	15986.4	16660	15503.5		siCon and +LPS	11092.9	10711.4	9687.5
sigal3 and -LPS	147.607	74.971	84.952		sigal3 and -LPS	13143.1	12522.8	11217.3
sigal3 and +LPS	2423.36	2566.3	2420.89		sigal3 and +LPS	9341.1	8439.86	9414.1
p-S6K1/S6K1
siCon	1.25	1.2	1.04
sigal3	0.35	0.34	0.35
siCon and -LPS	0.004	0.002	0.006
siCon and +LPS	1.44	1.56	1.44
sigal3 and -LPS	0.011	0.006	0.008
sigal3 and +LPS	0.259	0.304	0.257
p-4E-BP1					4E-BP1
siCon	7536.96	8142.96	8184.26		siCon	7704.82	8578.35	7734.11
sigal3	2445.06	2707.77	2742.06		sigal3	5462.06	5796.89	5393.94
siCon and -LPS	1873.48	1782.94	1670.82		siCon and -LPS	7331.72	7073.84	7174.72
siCon and +LPS	13820.9	14535	14311.3		siCon and +LPS	10313.1	8296.08	10100.4
sigal3 and -LPS	912.406	1812.18	1631.06		sigal3 and -LPS	7978.33	7198.45	7646.26
sigal3 and +LPS	4202.62	5765.38	5721.74		sigal3 and +LPS	9934.98	9633.89	10402.7
p-4E-BP1/4E-BP1
siCon	0.978	0.949	1.058
sigal3	0.448	0.467	0.508
siCon and -LPS	0.256	0.252	0.233
siCon and +LPS	1.34	1.752	1.417
sigal3 and -LPS	0.114	0.252	0.213
sigal3 and +LPS	0.423	0.598	0.55
						Discovery?	P value	Mean of siCon	Mean of sigal3	Difference	SE of difference	t ratio	df	q value
					p-S6K1/S6K1	Yes	0.00021	1.163	0.3467	0.8167	0.06342	12.88	4	0.000212
					p-4E-BP1/4E-BP1	Yes	0.000149	0.995	0.4743	0.5207	0.03709	14.04	4	0.000212
raptor						Discovery?	P value	Mean of siCon and +LPS	Mean of sigal3 and +LPS	Difference	SE of difference	t ratio	df	q value
siCon	6229.64	4840.61	6582.81		p-S6K1/S6K1	Yes	9e-06	1.48	0.2733	1.207	0.04284	28.17	4	1.9e-05
sigal3	4399.3	3846.3	4540.59		p-4E-BP1/4E-BP1	Yes	0.002016	1.503	0.5237	0.9793	0.1368	7.158	4	0.002036
siCon and -LPS	6556.42	5089.76	5991.59
siCon and +LPS	5941.78	4441.54	5604.54
sigal3 and -LPS	6199.59	4736.64	6081.47
sigal3 and +LPS	5418.05	5493	5462.05

## Sheet: Supplementary Fig. 3b
Relative lactate production
shGal3	shGal3+FLAG-Gal3	shGal3+FLAG-Gal3+siRaptor
0.623	0.729	0.439
0.627	0.743	0.456
0.613	0.719	0.479
Table Analyzed	Data 3
Data sets analyzed	A-C
ANOVA summary
F	281.6
P value	<0.0001
P value summary	****
Significant diff. among means (P < 0.05)?	Yes
R squared	0.9895
Brown-Forsythe test
F (DFn, DFd)	0.7830 (2, 6)
P value	0.4987
P value summary	ns
Are SDs significantly different (P < 0.05)?	No
Bartlett's test
Bartlett's statistic (corrected)
P value
P value summary
Are SDs significantly different (P < 0.05)?
ANOVA table	SS	DF	MS	F (DFn, DFd)	P value
Treatment (between columns)	0.1127	2	0.05634	F (2, 6) = 281.6	P<0.0001
Residual (within columns)	0.001201	6	0.0002001
Total	0.1139	8
Data summary
Number of treatments (columns)	3
Number of values (total)	9
Relative glucose uptake
shGal3	shGal3+FLAG-Gal3	shGal3+FLAG-Gal3+siRaptor
0.772	1.009	0.373
0.726	1.069	0.509
0.726	1.004	0.405
F	114
P value	<0.0001
P value summary	****
Significant diff. among means (P < 0.05)?	Yes
R squared	0.9744
Brown-Forsythe test
F (DFn, DFd)	0.4838 (2, 6)
P value	0.6385
P value summary	ns
Are SDs significantly different (P < 0.05)?	No
Bartlett's test
Bartlett's statistic (corrected)
P value
P value summary
Are SDs significantly different (P < 0.05)?
ANOVA table	SS	DF	MS	F (DFn, DFd)	P value
Treatment (between columns)	0.5374	2	0.2687	F (2, 6) = 114.0	P<0.0001
Residual (within columns)	0.01414	6	0.002357
Total	0.5515	8
Data summary
Number of treatments (columns)	3
Number of values (total)	9

## Sheet: Supplementary Fig. 4
	2000 cells
Control	5246	4983	5732
LPS	13525	16262	14735
LPS+Torin1	1273	1362	1724
LPS+GB1107	936	826	1252
	Discovery?	P value	Mean of Control	Mean of LPS	Difference	SE of difference	t ratio	df	q value
Control vs LPS	Yes	0.000317	5.32	14.84	-9.52	0.8217	11.59	4	0.00032
LPS vs LPS+Torin1	Yes	7.6e-05	14.84	1.453	13.39	0.8038	16.66	4	7.7e-05
LPS vs LPS+GB1107	Yes	6.6e-05	14.84	1.005	13.84	0.8021	17.25	4	6.7e-05
	2000 cells
shGFP	2564	2673	3015
shGal3	1526	1204	1298
shGal3+Torin1	873	658	527
shGal3+RagAGTP-RagCGDP	7825	8251	8413
	Discovery?	P value	Mean of shGFP	Mean of shGal3	Difference	SE of difference	t ratio	df	q value
shGFP vs shGal3	Yes	0.001062	2.751	1.343	1.408	0.1661	8.476	4	0.001073
shGal3 vs shGal3+Torin1	Yes	0.009135	1.343	0.686	0.6567	0.139	4.725	4	0.009226
shGal3 vs shGal3+RagAGTP-RagCGDP	Yes	4e-06	1.343	8.163	-6.82	0.1997	34.15	4	4e-06
